# Supplementary material for: P-selectin-targeted nanocarriers induce active crossing of the blood–brain barrier via caveolin-1-dependent transcytosis
Source: Nat Mater. 2023 Mar 2;22(3):391–9. doi: 10.1038/s41563-023-01481-9 (PMC9981459; doi:10.1038/s41563-023-01481-9)
Supplement: Supplementary file 4 — Statistical Source Data for Supplementary Fig. 1. [file 41563_2023_1481_MOESM4_ESM.xlsx]

## Sheet: Source_Data_SI_Fig_1
	FiVis + XRT	FiVis only	XRT only
% Cav1+ cells (per DAPI+ cells)	36.36	22.75	2.521
	35.73	21.5	1.25
	30.78	21.07	3.3
