# Supplementary material for: P-selectin-targeted nanocarriers induce active crossing of the blood–brain barrier via caveolin-1-dependent transcytosis
Source: Nat Mater. 2023 Mar 2;22(3):391–9. doi: 10.1038/s41563-023-01481-9 (PMC9981459; doi:10.1038/s41563-023-01481-9)
Supplement: Supplementary file 5 — Statistical Source Data for Supplementary Fig. 2a. [file 41563_2023_1481_MOESM5_ESM.xlsx]

## Sheet: SI Data Fig. _2a Normalized_C
[FiVis] μg/mL	0			10			50			200
	1.0003	0.9354	1.0652	1.071	1.0633	1.5688	1.8279	1.3203	2.1876	2.1876	2.3206	1.6049
