# Supplementary material for: P-selectin-targeted nanocarriers induce active crossing of the blood–brain barrier via caveolin-1-dependent transcytosis
Source: Nat Mater. 2023 Mar 2;22(3):391–9. doi: 10.1038/s41563-023-01481-9 (PMC9981459; doi:10.1038/s41563-023-01481-9)
Supplement: Supplementary file 7 — Statistical Source Data for Supplementary Fig. 3. [file 41563_2023_1481_MOESM7_ESM.xlsx]

## Sheet: SI Fig  _3_SELP inducti
	0 Gy	0.25 Gy
% SELP+ cells	16.9	45
	14	33
	11.3	38
