# Supplementary material for: P-selectin-targeted nanocarriers induce active crossing of the blood–brain barrier via caveolin-1-dependent transcytosis
Source: Nat Mater. 2023 Mar 2;22(3):391–9. doi: 10.1038/s41563-023-01481-9 (PMC9981459; doi:10.1038/s41563-023-01481-9)
Supplement: Supplementary file 8 — Statistical Source Data for Supplementary Fig. 4. [file 41563_2023_1481_MOESM8_ESM.xlsx]

## Sheet: SI Data Fig. _4a_% uptake
	WT			anti-Cav1 shRNA			anti-CLTC shRNA
% cells NP+	70.8	73.1	71.5	10.2	12.5	14	46.4	43.5	45.9

## Sheet: SI Fig. _4b_MFI 
	WT			anti-Cav1 shRNA			anti-CLTC shRNA
MFI of NP+ cells	2006	2067	2099	596	680	730	2009	1932	1886
