# Supplementary material for: P-selectin-targeted nanocarriers induce active crossing of the blood–brain barrier via caveolin-1-dependent transcytosis
Source: Nat Mater. 2023 Mar 2;22(3):391–9. doi: 10.1038/s41563-023-01481-9 (PMC9981459; doi:10.1038/s41563-023-01481-9)
Supplement: Supplementary file 9 — Statistical Source Data for Supplementary Fig. 5. [file 41563_2023_1481_MOESM9_ESM.xlsx]

## Sheet: SI Data Fig. _5a_FiVis TW top
Time (hrs)	1	3	4	24
area under vismodegib peak	473.784	386.644	321.804	376.539
	499.722	406.865	335.461	325.194
	447.847	403.11	338.306	276.913

## Sheet: SI Data Fig. _5b_FiVis TWbottom
Time (hrs)	1	3	4	24
area under vismodegib peak	99.5185	194.654	454.272	486.656
	65.037	124.204	338.389	552.615
	134.397	160.722	355.759	511.081

## Sheet: SI Data Fig. _5c_TEER
	Cav-1 KO	WT bEnd.3
TEER (Ω.cm2)	121	110
	106	132
	137	122

## Sheet: DI Data Fig. _5d_TMR-Dextran
TMR Dex Concentration (mg/mL)	0.04	0.02	0.01	0.002	0	WT bEnd.3	Cav-1 KO bEnd.3
	118	62	30	11	1	3	2
						2	2
						2	2
