# Supplementary material for: P-selectin-targeted nanocarriers induce active crossing of the blood–brain barrier via caveolin-1-dependent transcytosis
Source: Nat Mater. 2023 Mar 2;22(3):391–9. doi: 10.1038/s41563-023-01481-9 (PMC9981459; doi:10.1038/s41563-023-01481-9)
Supplement: Supplementary file 10 — Statistical Source Data for Supplementary Fig. 6. [file 41563_2023_1481_MOESM10_ESM.xlsx]

## Sheet: SI Data_Fig_6
		WT	WT	WT	WT + 2 Gy XRT	WT + 2 Gy XRT	WT + 2 Gy XRT	Cav1-KO	Cav1-KO	Cav1-KO	Cav1-KO + 2 Gy XRT	Cav1-KO + 2 Gy XRT	Cav1-KO + 2 Gy XRT
time (hrs)	1	304	201	254	274	216	200	52	46	44	61	94	67
	2	940	812	702	817	591	691	214	128	139	189	332	307
	4	1240	1360	1047	1800	823	1352	213	90	126	127	426	332
