# Supplementary material for: P-selectin-targeted nanocarriers induce active crossing of the blood–brain barrier via caveolin-1-dependent transcytosis
Source: Nat Mater. 2023 Mar 2;22(3):391–9. doi: 10.1038/s41563-023-01481-9 (PMC9981459; doi:10.1038/s41563-023-01481-9)
Supplement: Supplementary file 11 — Statistical Source Data for Supplementary Fig. 8. [file 41563_2023_1481_MOESM11_ESM.xlsx]

## Sheet: SI Data Fig. _8a_FiGNP Size_
Size (d. nm)	Measurement 1	Measurement 2	Measurement 3
0.4	0	0	0
0.4632	0	0	0
0.5365	0	0	0
0.6213	0	0	0
0.7195	0	0	0
0.8332	0	0	0
0.9649	0	0	0
1.117	0	0	0
1.294	0	0	0
1.499	0	0	0
1.736	0	0	0
2.01	0	0	0
2.328	0	0	0
2.696	0	0.5	0
3.122	0	1.2	0
3.615	0	1.6	0
4.187	0.1	1.6	0
4.849	0.5	1	0
5.615	0.9	0.4	0
6.503	1.2	0	0
7.531	1.2	0	0
8.721	0.9	0	0
10.1	0.5	0	0
11.7	0.1	0	0
13.54	0	0	0
15.69	0	0	0
18.17	0	0	0
21.04	0.3	0.2	0.8
24.36	1.6	1.6	2.4
28.21	3.7	4.2	4.7
32.67	6.5	7.5	7.3
37.84	9.3	10.7	9.7
43.82	11.6	13.1	11.6
50.75	12.9	14.1	12.6
58.77	13	13.6	12.5
68.06	11.9	11.6	11.5
78.82	9.8	8.7	9.7
91.28	7.1	5.4	7.4
105.7	4.3	2.6	5.1
122.4	2	0.7	2.9
141.8	0.6	0	1.3
164.2	0	0	0.3
190.1	0	0	0
220.2	0	0	0
255	0	0	0
295.3	0	0	0
342	0	0	0
396.1	0	0	0
458.7	0	0	0
531.2	0	0	0
615.1	0	0	0
712.4	0	0	0
825	0	0	0
955.4	0	0	0
1106	0	0	0
1281	0	0	0
1484	0	0	0
1718	0	0	0
1990	0	0	0
2305	0	0	0
2669	0	0	0
3091	0	0	0
3580	0	0	0
4145	0	0	0
4801	0	0	0
5560	0	0	0
6439	0	0	0
7456	0	0	0
8635	0	0	0
10000	0	0	0

## Sheet: SI Data Fig. _8b_FiGNP Zeta 
Zeta Potential (mV)				Avg
-148	0	0	0	0
-144	0	0	0	0
-141	0	0	0	0
-138	0	0	0	0
-135	0	0	0	0
-131	0	0	0	0
-128	0	0	0	0
-125	0	0	0	0
-121	0	0	0	0
-118	0	0	0	0
-115	0	0	0	0
-111	0	0	0	0
-108	0	0	0	0
-105	0	0	0	0
-101	0	0	0	0
-98.1	0	0	0	0
-94.8	0	0	0	0
-91.5	0	0	0	0
-88.2	0	0	0	0
-84.9	0	0	0	0
-81.6	919.073	0	3594.72	1504.6
-78.3	4296.88	260.154	6848.87	3801.97
-75	7029.14	2582.89	5165.13	4925.72
-71.6	8318.96	7066.55	6029.41	7138.31
-68.3	14959.9	13156.7	14094.2	14070.3
-65	21046.4	20392.5	22045.9	21161.6
-61.7	20086.5	29364.7	27006.2	25485.8
-58.4	31289.1	36021	33225.4	33511.8
-55.1	48255.4	57139	54684.4	53359.6
-51.8	67860.7	86724.6	80804.5	78463.3
-48.5	94911.1	97168.2	91010.1	94363.1
-45.2	102222	114593	107083	107966
-41.9	93444.6	129674	104273	109130
-38.5	80421.8	112552	83437.8	92137.1
-35.2	70168.7	93700.7	92265.6	85378.3
-31.9	65384.3	81048.8	92949.4	79794.2
-28.6	53984.8	59214.4	63193.3	58797.5
-25.3	37267.6	41988.7	33410.4	37555.6
-22	24469.9	33732.7	19981.8	26061.5
-18.7	15821.3	17992.8	15890.9	16568.3
-15.4	8891.03	6943.94	9505.16	8446.71
-12.1	5122.78	9018.24	3820.41	5987.14
-8.75	1258.47	7122.1	1374.13	3251.57
-5.44	0	1005.8	263.028	422.943
-2.13	0	0	334.012	111.337
	0	0	381.152	127.051

## Sheet: SI Data Fig. _8c_Size Compar
	FiVis	FiVis	FiVis	FiGNP	FiGNP	FiGNP
Intensity Mean (d. nm)	72.43	75.41	78.33	58	59	51

## Sheet: SI Data Fig. _8d_Zeta Compar
	FiVis	FiVis	FiVis	FiGNP	FiGNP	FiGNP
Zeta Potential (mV)	-61	-51	-44.5	-42.7	-43.5	-50.5
