# Supplementary material for: P-selectin-targeted nanocarriers induce active crossing of the blood–brain barrier via caveolin-1-dependent transcytosis
Source: Nat Mater. 2023 Mar 2;22(3):391–9. doi: 10.1038/s41563-023-01481-9 (PMC9981459; doi:10.1038/s41563-023-01481-9)
Supplement: Supplementary file 12 — Statistical Source Data for Supplementary Fig. 9. [file 41563_2023_1481_MOESM12_ESM.xlsx]

## Sheet: SI Data Fig. _9a_Fi-GNP uptake
	WT	Cav1high	SELPhigh	Cav1high and SELPhigh
% cells with NP uptake	5.76	8.18	15.5	44.5
	1.79	3.78	9.02	33.8
	5.87	6.34	14.9	43

## Sheet: SI Data Fig. _9b_Ab blocking
	IR780-Fi GNP only	IR780-Fi GNP only	IR780-Fi GNP only	IR780-Fi GNP only	IR780-Fi GNP only	IR780-Fi GNP only	Blocking Ab + IR780-Fi GNP	Blocking Ab + IR780-Fi GNP	Blocking Ab + IR780-Fi GNP	Blocking Ab + IR780-Fi GNP	Blocking Ab + IR780-Fi GNP	Blocking Ab + IR780-Fi GNP
WT	-0.02439	0.130081	0.089431	-0.15447	-0.01626	0.00813	-0.28293	-0.39675	-0.28293	-0.39675	-0.28293	-0.39675
SELP+	3.86179	2.91057	2.69106	3.91057	3.1626	2.7561	1.8374	1.65041	1.8374	1.65041	1.8374	1.65041
