# Supplementary material for: P-selectin-targeted nanocarriers induce active crossing of the blood–brain barrier via caveolin-1-dependent transcytosis
Source: Nat Mater. 2023 Mar 2;22(3):391–9. doi: 10.1038/s41563-023-01481-9 (PMC9981459; doi:10.1038/s41563-023-01481-9)
Supplement: Supplementary file 13 — Statistical Source Data for Supplementary Fig. 10. [file 41563_2023_1481_MOESM13_ESM.xlsx]

## Sheet: SI Data Fig. _10a_FiGNP uptake
		WT	WT	WT	Cav1 KO	Cav1 KO	Cav1 KO
% cells with NP uptake	10	2175	2634	2900	1697	1835	1402
	20	5673	6210	5319	3028	3413	3093
	30	5662	8007	7635	3183	3293	3590

## Sheet: SI Data Fig._10b_FiGNP transwel
NP fluorescence in bottom chamber		time (hrs.)		WT	WT	WT	Cav1-KO	Cav1-KO	Cav1-KO
		1		304	201	254	52	46	44
		2		940	812	702	214	128	139
		4		1240	1360	1047	213	90	126
