# Supplementary material for: P-selectin-targeted nanocarriers induce active crossing of the blood–brain barrier via caveolin-1-dependent transcytosis
Source: Nat Mater. 2023 Mar 2;22(3):391–9. doi: 10.1038/s41563-023-01481-9 (PMC9981459; doi:10.1038/s41563-023-01481-9)
Supplement: Supplementary file 14 — Statistical Source Data for Supplementary Fig. 15. [file 41563_2023_1481_MOESM14_ESM.xlsx]

## Sheet: SI Data Fig  _15b_FiGNP LICOR
mean fluorescence intensity per ROI	1 hr post NP injection		4 hrs post NP injection
	Forebrain	Cerebellum	Forebrain	Cerebellum
	27.7004	32.1006	87.7568	254.89
	122.621	249.914	68.2684	254.407
	62.2507	41.1139	62.152	239.555
	62.7725	44.3925	59.8804	237.594
	57.7715	39.3452	59.2317	236.808
	105.177	40.5558	58.6686	235.11
	40.0537	56.8224	55.7796	235.059
	44.7172	145.503	55.2384	234.249
	42.4541	42.859	52.3955	228.245
	56.9236	42.1509	50.6052	228.115
	64.0196	55.1562	49.2339	224.271
	54.4019	50.2828	48.1728	221.776
	74.6251	73.9736	43.914	219.469
	68.4855	112.443	42.9721	215.994
	43.8073	37.0342	42.8414	214.636
	66.512	50.8313	42.0117	214.137
	26.705	39.8109	41.7136	212.334
	42.1732	74.6526	41.3447	209.634
	46.385	35.308	40.921	209.408
	54.5873	189.752	40.8292	207.519
	58.8294	48.0002	40.6977	206.28
	50.8007	75.398	39.375	204.674
	73.8028	65.5549	38.8486	204.652
	30.9435	46.4157	38.8031	203.107
	56.8869	75.6081	37.861	199.149
	63.5309	26.3123	37.7366	199.06
	43.8756	49.4928	37.5879	196.584
	41.7608	135.922	37.4121	194.585
	47.7556	120.516	37.0863	192.345
	62.7455	47.8871	37.0671	187.563
	45.6287	51.6022	36.6818	187.44
	95.024	98.6511	36.3896	187.184
	26.4643	73.3753	36.2315	184.18
	87.6847	80.2001	35.8325	178.673
	49.2122	51.9563	35.7796	178.268
	86.5472	176.465	35.7163	177.405
	57.4751	50.7193	35.6019	177.391
	100.308	55.2891	35.5207	174.913
	57.1651	46.2705	35.2601	171.697
	43.8778	40.0933	35.2109	169.868
	42.122	68.3546	35.1554	164.326
	90.0736	38.3474	34.9678	162.922
	68.0955	133.682	34.8933	162.492
	39.1194	57.0015	34.8096	162.415
	27.3005	177.282	34.7903	158.34
	90.6627	59.5596	34.4581	157.107
	58.0139	245.443	34.4248	156.047
	66.7675	39.2792	34.2423	154.211
	160.142	45.6244	34.0691	154.104
	54.0948	186.688	33.8048	153.421
	54.4925	242.566	33.685	153.161
	41.8885	45.9817	33.6058	153.041
	58.8179	149.744	33.5612	152.71
	47.515	62.9912	33.4816	152.205
	77.4147	47.2358	33.1911	151.906
	50.0888	42.3251	32.513	149.051
	39.2559	45.9551	32.2992	148.678
	44.9415	51.1026	32.2268	148.542
	36.1288	99.7896	32.2074	148.065
	49.5891	183.514	32.1895	147.59
	40.0909	38.5975	32.1877	146.459
	48.8862	57.9459	32.1334	144.642
	74.6223	51.5984	31.7799	144.538
	19.843	40.2154	31.7517	144.024
	42.3845	80.0924	31.7489	143.045
	61.3325	62.197	31.7258	142.352
	37.4264	59.0838	31.6937	141.341
	82.4267	51.3648	31.6666	139.42
	52.1105	57.3118	31.5787	138.821
	79.2497	47.1544	31.5182	138.079
	89.1016	203.106	31.4421	137.936
	40.3317	99.3001	31.3374	137.934
	46.1241	42.7616	31.2558	137.531
	36.9315	147.635	30.9781	136.452
	44.8801	39.0575	30.6633	135.516
	84.1517	41.4691	30.5574	134.392
	32.9282	41.2155	30.5548	134.341
	37.7054	70.8573	30.4895	133.367
	35.7365	130.171	30.4863	132.728
	44.2221	36.8046	30.3969	132.421
	48.1011	46.391	30.3376	131.321
	52.4629	203.045	30.2799	130.381
	53.6077	24.3427	30.2455	128.975
	45.0562	40.4936	30.1438	128.365
	91.8638	64.3948	30.1359	127.948
	123.545	46.7488	29.8686	127.799
	47.3253	62.9909	29.8605	127.782
	55.4648	43.0313	29.8462	126.892
	133.976	54.8572	29.8166	126.271
	38.1097	60.8551	29.6391	125.624
	63.388	88.3644	29.6143	125.466
	67.3676	165.052	29.5094	125.171
	67.7089	59.5842	29.503	125.166
	70.3947	76.7044	29.4934	124.587
	94.936	46.6637	29.473	123.788
	46.5597	45.7205	29.4501	122.064
	49.9049	45.9136	29.3792	120.212
	41.4772	84.2516	29.3333	120.156
	44.7786	46.228	29.2304	120.076
	44.8261	48.7166	29.2081	118.994
	51.9956	45.7357	29.1121	117.698
	48.1992	65.5174	29.056	117.437
	75.853	48.8699	28.5171	116.439
	47.7756	54.173	28.513	115.357
	86.8429	38.5051	28.4961	115.222
	53.0717	32.0096	28.2616	114.063
	44.9838	73.6936	28.24	113.879
	50.3536	71.7364	28.0562	113.536
	63.1925	69.5941	27.8047	113.154
	77.0781	61.4386	27.8046	112.84
	44.4286	48.0037	27.7656	112.07
	86.8391	39.4667	27.7273	112.06
	55.18	70.1333	27.7012	112.043
	64.9723	42.1802	27.5537	110.728
	53.6753	61.3486	27.5191	107.25
	55.8762	35.1525	27.3223	104.753
	118.951	117.851	27.2984	104.277
	61.3076	59.4372	27.2794	103.565
	61.4278	59.2008	27.1641	102.623
	33.7404	61.1886	27.1602	102.023
	48.9456	58.9783	27.1452	100.357
	54.9588	51.6822	26.9634	99.2845
	50.4811	33.4983	26.9139	98.675
	32.6406	60.012	26.7272	98.143
	63.0152	48.9663	26.6585	97.6594
	74.7559		26.5607	96.794
	34.4189		26.3859	96.1558
	63.3486		26.2379	95.4142
	91.8132		26.0446	94.9297
	39.8332		26.0134	93.8047
	49.591		25.9627	90.4444
	69.1466		25.9005	90.0521
	54.2776		25.8865	89.6152
	36.4557		25.6007	89.197
	29.1405		25.5638	88.8589
	59.9381		25.4356	86.8886
	135.745		25.255	85.5001
	80.8051		25.2318	84.8508
	55.3802		25.2111	84.3526
	58.8217		25.0383	84.2333
	53.2524		25.0332	81.7866
	56.1449		25.0115	81.0843
	49.6302		24.8744	78.2751
	57.1079		24.837	77.1831
	69.4801		24.8358	76.7638
	53.005		24.7897	75.915
	46.678		24.749	74.0357
	49.526		24.6953	73.8112
	54.2201		24.6513	73.8108
	45.1228		24.5706	71.8987
	119.045		24.5544	71.7026
	45.3125		24.3583	71.6507
	45.2897		24.242	71.2082
	41.0551		24.1072	69.1685
	54.2165		23.9521	67.8348
	61.1844		23.7392	67.448
	46.4046		23.6193	66.9194
	64.4157		23.6042	65.2536
	60.1867		23.5997	64.9279
	54.853		23.5903	61.8444
	31.6983		23.4225	61.6888
	57.7829		23.3101	61.4238
	49.6569		23.3014	61.0273
	120.181		23.1163	59.6403
	61.6842		22.9575	59.5607
	67.2199		22.9402	59.0773
	111.688		22.8573	57.3373
	53.3769		22.829	55.7117
	77.0588		22.8139	53.5009
	52.1499		22.7463	52.4884
	50.6783		22.6437	52.1596
	58.9912		22.5965	52.0491
	83.8428		22.5132	51.7522
			22.4789	51.19
			22.4522	50.3845
			22.2006	49.9661
			22.0417	47.4868
			21.9533	46.477
			21.9179	32.6462
			21.8995	27.7219
			21.7398	21.7906
			21.681
			21.6604
			21.5731
			21.3404
			21.2875
			21.1675
			21.1352
			21.0414
			20.9916
			20.9672
			20.7476
			20.7042
			20.6996
			20.6642
			20.462
			20.2152
			20.0298
			20.0207
			19.956
			19.9125
			19.7448
			19.535
			18.9297
			18.8205
			18.5922
			18.5248
			18.3863
			17.8859
			17.5563
			17.3753
			15.6091
			15.5643
			15.4521
			15.1054
			14.82
			14.2798
			14.2447
			14.0873
			13.9308
			13.749
			11.3299
			11.2186
			10.6631
			10.4504
			10.3901
			9.4449
			8.4628
			6.2936
			5.4871
			3.5886
