# Supplementary material for: P-selectin-targeted nanocarriers induce active crossing of the blood–brain barrier via caveolin-1-dependent transcytosis
Source: Nat Mater. 2023 Mar 2;22(3):391–9. doi: 10.1038/s41563-023-01481-9 (PMC9981459; doi:10.1038/s41563-023-01481-9)
Supplement: Supplementary file 15 — Statistical Source Data for Supplementary Fig. 17. [file 41563_2023_1481_MOESM15_ESM.xlsx]

## Sheet: SI  Data Fig  _17_Survival
Time (Days Post Rx)	Nontreated	Free Vis 10 mg/kg	Vismodegib 50mg/kg qd x 8 doses	FiVis 10mg/kg + 0.25Gy XRT qod x 8 doses
1	1
2	1	1
3	1	1
4	1	1
5
6
7
8
9		1
9		1	1
10
11
12
13
14
15
16
17
18
19
20
21
22
23
24
25
26
27				1
28			1
29			1
30
31
32
33
34
35
36
37				1
38
39
40
41
42				1
43
44
45
46
47
48
49
50			1
51
52				1
53
54			1
55
56
57
58
59
60
61
62
63				1
64
65
