# Supplementary material for: P-selectin-targeted nanocarriers induce active crossing of the blood–brain barrier via caveolin-1-dependent transcytosis
Source: Nat Mater. 2023 Mar 2;22(3):391–9. doi: 10.1038/s41563-023-01481-9 (PMC9981459; doi:10.1038/s41563-023-01481-9)
Supplement: Supplementary file 16 — Statistical Source Data for Supplementary Fig. 18. [file 41563_2023_1481_MOESM16_ESM.xlsx]

## Sheet: SI Data Fig_18_XRT Survival
Time (Days Post Rx)	0.25Gy XRT x 8 doses qod	Nontreated	2Gy XRT qod
1		1
2		1
3		1	1
4		1	1
5			1
6
7
8	1
8	1
9
10
11
12
13
14
15	1
16
17
18
19
20	1
20	1
21
22
23	1
24
25	1
26
27
28
29
30	1
31	1
32
33	1
34
35	1
36	1
37
38
39
40
41
42
43
44
45
46
47
48
49
50
51
52
53
54
55
56
57
58
59
60
61
62
63
64
65
