# Supplementary material for: P-selectin-targeted nanocarriers induce active crossing of the blood–brain barrier via caveolin-1-dependent transcytosis
Source: Nat Mater. 2023 Mar 2;22(3):391–9. doi: 10.1038/s41563-023-01481-9 (PMC9981459; doi:10.1038/s41563-023-01481-9)
Supplement: Supplementary file 17 — Statistical Source Data for Supplementary Fig. 19. [file 41563_2023_1481_MOESM17_ESM.xlsx]

## Sheet: Supplementary Fig  19_Cleaved C
	No Treatment	10 mg/kg FiVis	0.25 Gy XRT	0.25 Gy XRT _x000D_+ _x000D_10 mg/kg FiVis
cleaved caspase-3	1.762	4.116	7.499	12.553
(as % pos per DAPI pos)	1.563	5.541	3.625	12.111
	4.475	7.109	4.89	18.131
