# Supplementary material for: P-selectin-targeted nanocarriers induce active crossing of the blood–brain barrier via caveolin-1-dependent transcytosis
Source: Nat Mater. 2023 Mar 2;22(3):391–9. doi: 10.1038/s41563-023-01481-9 (PMC9981459; doi:10.1038/s41563-023-01481-9)
Supplement: Source Data Fig. 1 — Statistical Source Data for Fig. 1. [file 41563_2023_1481_MOESM18_ESM.xlsx]

## Sheet: _Fig 1e
No XRT	Hours after 2 Gy XRT	2		4		6		24
2.52734	P-selectin protein detected	4.75026	6.29309	10.2006	9.28613	17.8368	19.9007	29.9528	37.9806
