# Supplementary material for: P-selectin-targeted nanocarriers induce active crossing of the blood–brain barrier via caveolin-1-dependent transcytosis
Source: Nat Mater. 2023 Mar 2;22(3):391–9. doi: 10.1038/s41563-023-01481-9 (PMC9981459; doi:10.1038/s41563-023-01481-9)
Supplement: Source Data Fig. 2 — Statistical Source Data for Fig. 2. [file 41563_2023_1481_MOESM19_ESM.xlsx]

## Sheet: Fig  2d_fluorescence quant
			Cerebellum			Forebrain
	(WT) 0.25 Gy + 10mg/kg FiVis		1278	743	1284	1263	667	1596
	(SHH-MB) 10mg/kg FiVis		3131.23	2830.25	2985	2136.63	2357.13	2246
	(SHH-MB) 0.25 Gy + 10mg/kg FiVis		5266.72	6134.46	4661.69	1331.44	1797.94	1379.88
	(SHH-MB) 0.25 Gy + 20mg/kg FiVis		6290.17	9988.58	7133.89	2907.82	2784.77	2440.89
	(SELP Null (SHH-MB) ) 0.25 Gy + 10mg/kg FiVis		2915.53	3244.27	581.354	695.479	1980.48	680.072
	Treatment		NP fluorescence in cerebellum			NP fluorescence in forebrain

## Sheet: Fig  2e_mass spec of vismodegib
	Cerebellum	Forebrain
vismodegib concentration	163.7	89.9
(ng/g tissue)	80.9	18.9
	312	113.1
	140.1	33.3
	18	5
