# Supplementary material for: P-selectin-targeted nanocarriers induce active crossing of the blood–brain barrier via caveolin-1-dependent transcytosis
Source: Nat Mater. 2023 Mar 2;22(3):391–9. doi: 10.1038/s41563-023-01481-9 (PMC9981459; doi:10.1038/s41563-023-01481-9)
Supplement: Source Data Fig. 3 — Statistical Source Data for Fig. 3. [file 41563_2023_1481_MOESM20_ESM.xlsx]

## Sheet: _Fig  3d_endocytosis inhibitors
NP + 5 µg/mL CPZ	NP + 6.25 µg/mL CPZ	NP + 7.5 µg/mL CPZ	NP + 8.75 µg/mL CPZ	NP + 5 mM CD	NP + 6.25 mM CD	NP + 7.5 mM CD	NP + 8.75 mM CD
-1.44309	-1.4126	-2.45935	-2.20528	-15.3455	-13.5467	-16.3618	-28.4553
1.23984	0.670732	1.1687	1.25	-9.7561	-14.1667	-16.4126	-30.6098
-0.101626	-0.370934	-0.645325	-0.47764	-12.5508	-13.8567	-16.3872	-29.5326

## Sheet: _Fig  3e_FACS uptake_wt vs cav1
	WT bEnd.3			Cav1 KO bEnd.3
10 µg/mL	4.8	6.78	8.53	8.31	3.94	5.94
50 µg/mL	24.04	30.21	36.37	6.13	5.31	8.38
200 µg/mL	85.16	82.37	89.98	12.77	8.11	13.72

## Sheet: _Fig  3f_transwell fluorescence
	Cav1 KO bEnd3			WT bEnd.3
1 hr	108	213	107	407	482	219
4 hr	420	165	291	828	773	1310

## Sheet: _Fig  3g_size post transwell
FiVis in Upper Chamber	FiVis in Lower Chamber
208.2	160.1
96.44	158.5
97	150.4

## Sheet: _Fig  3i_Gli1 and Cav1 qPCR
	Gli1				Cav1
SHH-MB_x000D_ _x000D_Untreated	0.745942	0.799885	0.89205	1.56199	0.314669	0.613348	1.43403	1.63822
SHH-MB_x000D__x000D_0.25 Gy XRT_x000D_+_x000D_10 mg/kg FiVis	0.192928	0.174388	0.204571	0.165654	1.03125	2.2006	0.560686	1.42122
Cav1-/- SHH-MB 0.25 Gy XRT+10 mg/kg FiVis	0.38507	0.816513	0.544483		0.00032594	0.00028887	0.00014122
