# Supplementary material for: P-selectin-targeted nanocarriers induce active crossing of the blood–brain barrier via caveolin-1-dependent transcytosis
Source: Nat Mater. 2023 Mar 2;22(3):391–9. doi: 10.1038/s41563-023-01481-9 (PMC9981459; doi:10.1038/s41563-023-01481-9)
Supplement: Source Data Fig. 4 — Statistical Source Data for Fig. 4. [file 41563_2023_1481_MOESM21_ESM.xlsx]

## Sheet: _Fig  4a (Free Drug vs  NP)
treatment	Untreated			10 mg/kg vismodegib			50 mg/kg vismodegib			10 mg/kg FiVis			20 mg/kg FiVis			1 Gy			1 Gy + 10 mg/kg FiVis			1 Gy + 20 mg/kg FiVis
Gli1 expression (fold change)	1.0962	0.7501	1.1537	0.8818	1.093	0.7476	0.2494	0.184	0.2833	0.8135	0.8145	0.4199	0.4723	0.5267	0.3748	0.7448	0.5157	0.5472	0.1211	0.1114	0.2453	0.0864	0.1335	0.1033

## Sheet: _Fig  4b (FiVis vs  DexVis)
treatment	Untreated			1 Gy			1 Gy + 20 mg/kg DexVis			1 Gy + 20 mg/kg FiVis
Gli1 expression (fold change)	1.05251	0.99029	0.85833	0.5992	0.56381	0.50155	0.59923	0.84423	0.41803	0.15076	0.29516	0.05233

## Sheet: _Fig  4c (0 25 Gy XRT + FiVis)
treatment	Untreated	0.25 Gy XRT	0.25 Gy XRT + 10 mg/kg FiVis	1 Gy XRT	1 Gy XRT + 10 mg/kg FiVis	10 mg/kg FiVis
Gli1 expression (fold change)	0.612555	0.743237	0.363354	0.5992	0.1211	0.8135
	0.872164	1.95259	0.159871	0.56381	0.1114	0.8145
	1.51764	1.10617	0.363532	0.50155	0.2453	0.4199

## Sheet: _Fig  4d_Survival
	Days	Untreated	0.25 Gy	0.25 Gy + Vismodegib 10 mg/kg	FiVis 10 mg/kg	0.25 Gy + FiVis 10 mg/kg
A1	28					1
A2	29					1
A3	42					1
A4	54					1
A5	63					1
B1	22			1
B2	24			1
B3	25			1
B4	27			1
B5	32			1
C1	15				1
C2	19				1
C3	21				1
C4	22				1
C5	22				1
D1	8		1
D2	8		1
D3	15		1
D4	20		1
D5	20		1
D6	23		1
D7	25		1
D8	30		1
D9	31		1
D10	33		1
D11	35		1
D12	36		1
E1	1	1
E2	1	1
E3	2	1
E4	2	1
E5	3	1
E6	3	1
E7	3	1
E8	3	1
E9	4	1
E10	4	1
E11	4	1
E12	4	1
