# Supplementary material for: P-selectin-targeted nanocarriers induce active crossing of the blood–brain barrier via caveolin-1-dependent transcytosis
Source: Nat Mater. 2023 Mar 2;22(3):391–9. doi: 10.1038/s41563-023-01481-9 (PMC9981459; doi:10.1038/s41563-023-01481-9)
Supplement: Source Data Fig. 5 — Statistical Source Data for Fig. 5. [file 41563_2023_1481_MOESM22_ESM.xlsx]

## Sheet: _Fig  5b_Mouse weight over time
Age	DMSO			Vismodegib (100 mg/kg)			FiVis 10 mg/kg
11	5.5	5.2	5.2	5.3	5.6	5.2	5.5	5.1	5.3
15	8.1	6.3	6.5	5.6	5.4	5.3	9.6	9.6	9.3
19	13	10.2	9.5	9	8.2	8.3	12.8	12.4	11.5
23	16.4	13.5	12	11.2	11.1	10.3	16.3	15	14.7
28	18	16.1	14.3	13.6	13.6	12	18.8	15.8	15.5
32	18.2	17.5	14.5	16	14.8	14	19.3	15.5	20.2
38	20.4	19.9	15.5	17.1	15.2	14.8	20.7	21.9	17.1
42	22.5	22.1	16.6	18.5	15.5	15.3	23	23.1	19

## Sheet: _Fig  5c_Femur Length
treatment	DMSO	Vismodegib _x000D_100 mg/kg	FiVis _x000D_10 mg/kg
femur length (mm)	12.5	11.4	12.8
	12.8	12	13.1
	12.1	10.9	12.6

## Sheet: _Fig  5d_microCT
	DMSO			100 mg/kg Vis			FiVis 20 mg/kg
BV/TV(1)	0.0908	0.1451	0.1281	0.0805	0.1752	0.0861	0.1086	0.1321	0.1674
Tb.N(1/mm)	4.8477	6.3478	5.617	4.4448	5.797	4.4231	4.6969	6.0017	6.3824
Tb.Th(mm)	0.0291	0.0323	0.0325	0.0302	0.037	0.0316	0.0333	0.0324	0.0359
