# Supplementary material for: P-selectin-targeted nanocarriers induce active crossing of the blood–brain barrier via caveolin-1-dependent transcytosis
Source: Nat Mater. 2023 Mar 2;22(3):391–9. doi: 10.1038/s41563-023-01481-9 (PMC9981459; doi:10.1038/s41563-023-01481-9)
Supplement: Source Data Extended Data Fig. 2 — Statistical Source Data for Extended Data Fig. 2. [file 41563_2023_1481_MOESM23_ESM.xlsx]

## Sheet: Ext. Data Fig. 2a_Total number 
Normal Tissue	SHH-MB No XRT	SHH-MB + 0.25 Gy XRT	SHH-MB + 2 Gy XRT
251	857	757	778
230	941	811	644
257	797	762	953

## Sheet: Ext. Data Fig. 2b_% SELP
Normal Tissue	SHH-MB No XRT	SHH-MB + 0.25 Gy XRT	SHH-MB + 2 Gy XRT
0	0.4085	4.2384	6.2377
0	3.1321	5.298	6.8262
0.3974	2.8597	4.3709	7.0616

## Sheet: Ext. Data Fig. 2c_% Colocalizat
	Normal Tissue			SHH-MB No XRT			SHH-MB + 0.25 Gy XRT			SHH-MB + 2 Gy XRT
% Colocalization (CD31+ with SELP)	0	0	2.5	2.2	12.7	17.6	79.5	100	89.2	71.8	91.1	90.7
