# Supplementary material for: P-selectin-targeted nanocarriers induce active crossing of the blood–brain barrier via caveolin-1-dependent transcytosis
Source: Nat Mater. 2023 Mar 2;22(3):391–9. doi: 10.1038/s41563-023-01481-9 (PMC9981459; doi:10.1038/s41563-023-01481-9)
Supplement: Source Data Extended Data Fig. 4 — Statistical Source Data for Extended Data Fig. 4. [file 41563_2023_1481_MOESM25_ESM.xlsx]

## Sheet: Intensity (size nm)
Particle ID	Size/nm	Diffusion coefficient/nm^2 s^-1	Normalised intensity/AU	Start frame	Tracklength	Included in distribution?
13	165.767	3099890	2.34049	72	11	TRUE
138	78.1528	6575080	1.96227	73	7	TRUE
159	30.4961	16850000	1.99478	73	5	TRUE
190	92.9486	5528450	5.8487	73	7	TRUE
192	68.1001	7545680	3.98804	73	5	TRUE
193	35.6198	14426300	4.66512	73	5	TRUE
218	72.4588	7091770	1.88526	74	9	TRUE
220	38.3362	13404100	1.62347	74	6	TRUE
221	124.584	4124630	5.06141	74	21	TRUE
225	204.976	2506940	2.91239	74	17	TRUE
230	43.1164	11918000	1.93293	74	7	TRUE
256	33.3309	15417000	1.88259	74	5	TRUE
286	74.0958	6935090	6.04978	74	7	TRUE
298	73.3578	7004860	5.1166	74	12	TRUE
308	120.467	4265580	3.68274	75	7	TRUE
312	73.5925	6982520	3.51178	75	11	TRUE
436	48.5947	10574400	1.266	76	5	TRUE
483	75.3627	6818510	6.0676	76	10	TRUE
494	34.304	14979600	2.43866	76	8	TRUE
497	143.682	3576390	6.28105	76	9	TRUE
650	27.0289	19011500	2.18725	78	5	TRUE
657	118.57	4333820	1.8672	78	5	TRUE
662	41.3409	12429900	2.48131	78	5	TRUE
707	72.0993	7127130	4.5837	79	6	TRUE
769	42.6247	12055500	4.2447	79	5	TRUE
822	34.8518	14744200	2.17326	80	5	TRUE
825	25.7623	19946200	4.67025	80	5	TRUE
832	24.9	20637000	1.75904	80	5	TRUE
929	57.4908	8938140	2.24271	81	5	TRUE
990	73.783	6964500	3.15801	74	5	TRUE
993	67.7593	7583630	3.40056	82	16	TRUE
1077	46.391	11076800	3.80903	82	6	TRUE
1092	42.6138	12058600	2.51026	83	7	TRUE
1096	66.6695	7707590	2.76503	83	10	TRUE
1098	139.948	3671810	1.86035	83	8	TRUE
1107	56.085	9162190	4.239	83	8	TRUE
1112	61.8598	8306870	3.36961	83	8	TRUE
1210	57.5776	8924670	4.16102	84	13	TRUE
1230	93.5648	5492030	1.73034	84	5	TRUE
1285	33.1422	15504700	1.5464	84	6	TRUE
1382	30.8543	16654400	2.20917	85	5	TRUE
1404	41.2772	12449000	1.67282	85	5	TRUE
1415	68.0218	7554360	1.75226	86	6	TRUE
1441	45.295	11344800	1.63409	86	5	TRUE
1442	39.1715	13118300	1.81051	86	5	TRUE
1457	36.0507	14253900	1.99547	86	5	TRUE
1483	51.7586	9928030	2.48011	86	5	TRUE
1496	125.984	4078770	3.33992	86	5	TRUE
1521	25.916	19828000	4.10871	87	7	TRUE
1552	75.414	6813870	3.85763	87	5	TRUE
1571	66.7744	7695480	2.4461	87	5	TRUE
1593	26.4968	19393300	1.20999	87	5	TRUE
1706	41.0246	12525700	3.1499	88	8	TRUE
1711	51.8556	9909470	1.94196	88	9	TRUE
1724	143.04	3592440	3.96551	89	9	TRUE
1786	25.3314	20285500	5.64061	89	6	TRUE
1802	105.694	4861780	5.3417	89	5	TRUE
1813	37.6426	13651100	2.63469	89	9	TRUE
1914	39.0756	13150400	3.28117	90	8	TRUE
1921	41.0785	12509300	1.81817	90	7	TRUE
1933	110.893	4633840	7.47172	90	5	TRUE
1945	30.117	17062100	1.94911	91	7	TRUE
1954	66.5677	7719380	2.15701	91	7	TRUE
1958	48.818	10526100	1.98503	91	6	TRUE
2045	47.3052	10862700	2.97583	92	6	TRUE
2053	103.44	4967700	14.5654	92	6	TRUE
2068	76.4995	6717190	1.72527	92	5	TRUE
2170	110.605	4645930	2.61045	93	5	TRUE
2228	41.611	12349200	4.02141	93	5	TRUE
2551	37.7237	13621700	1.82233	89	5	TRUE
2644	121.932	4214340	2.67841	101	7	TRUE
2651	56.9043	9030270	1.32768	101	5	TRUE
2653	142.152	3614880	2.70083	101	7	TRUE
2654	44.5795	11526900	1.72254	101	7	TRUE
2656	139.895	3673200	4.10463	101	7	TRUE
2658	179.37	2864810	2.22587	101	7	TRUE
2659	54.4926	9429930	1.6002	101	6	TRUE
2682	37.1796	13821100	1.53726	101	5	TRUE
2689	56.4492	9103070	1.81207	101	6	TRUE
2752	45.624	11263000	5.03865	101	5	TRUE
2773	50.5907	10157200	2.52254	101	7	TRUE
2778	41.403	12411200	3.44858	101	5	TRUE
2824	42.0284	12226500	1.77738	102	5	TRUE
2850	42.6762	12040900	7.26183	102	6	TRUE
2874	61.936	8296650	2.34714	102	5	TRUE
2877	42.6504	12048200	3.28153	102	6	TRUE
2888	52.5325	9781780	4.03768	103	5	TRUE
2891	56.9935	9016140	2.01983	103	5	TRUE
2896	41.7516	12307600	2.1517	103	5	TRUE
2901	43.8991	11705500	3.56909	103	5	TRUE
2976	46.0802	11151500	3.82734	103	5	TRUE
2984	36.7697	13975100	3.27468	103	5	TRUE
2988	80.8514	6355620	8.46804	103	5	TRUE
2997	65.6839	7823240	3.67328	103	5	TRUE
3406	45.3856	11322100	6.22424	101	5	TRUE
3407	47.4007	10840800	1.61894	101	5	TRUE
3590	42.3567	12131700	2.84206	111	6	TRUE
3593	63.2169	8128550	4.23412	111	9	TRUE
3606	43.7722	11739500	4.1713	111	5	TRUE
3615	81.5043	6304710	13.0007	111	11	TRUE
3616	83.0715	6185770	2.62212	111	5	TRUE
3640	116.893	4396000	1.98024	111	5	TRUE
3666	51.1741	10041400	1.87607	111	5	TRUE
3671	51.5598	9966310	3.38369	111	6	TRUE
3676	108.896	4718830	8.4349	111	5	TRUE
3684	49.8413	10310000	3.49308	111	5	TRUE
3726	72.91	7047890	10.7002	111	12	TRUE
3740	45.8225	11214200	1.67685	111	5	TRUE
3745	24.8852	20649300	1.2696	111	5	TRUE
3783	37.556	13682500	2.06426	112	8	TRUE
3805	62.3616	8240020	4.0662	112	6	TRUE
3881	51.23	10030500	2.44455	112	5	TRUE
3964	46.7576	10989900	15.9462	113	6	TRUE
4006	53.4543	9613100	3.43641	113	5	TRUE
4011	57.2264	8979450	3.0014	113	5	TRUE
4035	59.5903	8623230	3.49469	114	7	TRUE
4066	66.5733	7718730	2.53587	114	9	TRUE
4104	70.4651	7292420	1.34782	114	6	TRUE
4127	32.7911	15670700	1.44679	114	5	TRUE
4152	93.6702	5485860	2.31905	115	6	TRUE
4161	33.0582	15544200	1.3181	115	5	TRUE
4184	49.0806	10469700	2.97968	115	5	TRUE
4212	35.8882	14318400	4.26493	115	5	TRUE
4292	37.2559	13792700	3.33345	116	5	TRUE
4333	108.045	4755990	7.61702	116	10	TRUE
4351	82.5705	6223310	7.59333	116	6	TRUE
4366	71.9504	7141890	6.77853	116	17	TRUE
4368	82.931	6196250	2.66899	116	5	TRUE
4382	46.6543	11014200	3.14712	116	7	TRUE
4384	124.092	4140970	4.66078	116	9	TRUE
4396	100.077	5134640	2.60928	116	5	TRUE
4407	117.184	4385100	4.40253	117	12	TRUE
4418	43.0806	11927900	5.04418	117	5	TRUE
4429	45.3001	11343500	2.39926	117	6	TRUE
4497	118.491	4336720	2.74728	117	6	TRUE
4599	45.5325	11285600	5.27275	118	5	TRUE
4647	49.8186	10314700	2.47818	118	7	TRUE
4648	43.4701	11821000	5.47758	118	7	TRUE
4660	102.237	5026180	4.45082	118	7	TRUE
4674	84.8153	6058590	1.30157	119	6	TRUE
4682	41.2876	12445900	1.25852	119	5	TRUE
4758	83.5688	6148960	3.29656	119	7	TRUE
4850	58.845	8732450	2.0752	120	5	TRUE
4876	35.7655	14367500	1.19541	120	5	TRUE
4885	35.8756	14323400	2.30283	120	7	TRUE
4940	103.701	4955230	3.78929	120	15	TRUE
4948	35.937	14299000	3.32616	121	5	TRUE
4982	59.8797	8581570	4.20728	121	5	TRUE
4986	72.6888	7069330	3.75829	121	5	TRUE
5014	57.9236	8871360	3.9829	121	5	TRUE
5066	71.7306	7163770	4.94255	121	7	TRUE
5112	91.5168	5614940	11.9609	122	9	TRUE
5144	42.407	12117400	3.04743	122	6	TRUE
5154	109.197	4705830	2.37209	122	5	TRUE
5213	76.1653	6746660	1.94323	122	7	TRUE
5221	41.0944	12504400	1.12978	122	5	TRUE
5226	57.2404	8977240	3.98984	123	5	TRUE
5239	122.294	4201850	2.03814	123	7	TRUE
5349	64.4439	7973780	7.52489	123	9	TRUE
5369	183.204	2804860	4.54906	124	7	TRUE
5458	50.8011	10115200	2.70718	124	5	TRUE
5501	48.1129	10680300	2.49355	124	10	TRUE
5594	74.1577	6929310	7.4019	125	9	TRUE
5605	41.1926	12474600	1.82621	125	7	TRUE
5618	91.6135	5609010	3.39009	125	5	TRUE
5637	100.347	5120820	4.04001	126	5	TRUE
5661	40.4532	12702600	2.1398	126	5	TRUE
5681	36.0008	14273600	3.48767	126	8	TRUE
5711	65.5665	7837250	11.0532	126	6	TRUE
5901	38.1154	13481700	4.31314	128	6	TRUE
5981	68.2118	7533320	14.7889	128	6	TRUE
6002	25.7041	19991400	2.76132	128	5	TRUE
6015	82.2195	6249870	2.80483	128	6	TRUE
6045	69.995	7341400	8.77295	129	7	TRUE
6137	39.6027	12975400	3.00912	129	5	TRUE
6156	101.378	5068740	5.19062	130	5	TRUE
6173	73.7356	6968970	5.671	130	9	TRUE
6245	67.4661	7616580	1.52956	130	8	TRUE
6279	80.1818	6408700	3.93798	130	5	TRUE
6330	39.049	13159400	2.23662	131	5	TRUE
6335	77.7601	6608290	5.46579	131	6	TRUE
6410	32.9044	15616800	3.23541	131	8	TRUE
6437	31.2835	16426000	3.07379	132	5	TRUE
6440	95.6123	5374420	3.91082	132	9	TRUE
6463	38.9455	13194400	11.055	132	5	TRUE
6465	51.1469	10046800	5.04754	132	10	TRUE
6512	68.9483	7452850	2.07339	132	8	TRUE
6520	39.1056	13140300	1.28886	132	6	TRUE
6524	24.8154	20707400	1.6605	132	5	TRUE
6525	39.6669	12954400	5.31968	132	8	TRUE
6527	142.583	3603950	6.62544	132	6	TRUE
6537	128.408	4001800	6.75363	132	29	TRUE
6538	35.4879	14479900	1.71703	132	6	TRUE
6554	119.961	4283550	3.88161	133	13	TRUE
6650	82.6269	6219060	2.53649	133	10	TRUE
6760	103.247	4976990	3.4942	134	10	TRUE
6779	69.2003	7425710	3.53317	134	8	TRUE
6798	59.9472	8571900	3.16391	135	8	TRUE
6799	52.6468	9760550	2.09285	135	7	TRUE
6802	93.6892	5484740	2.10266	135	10	TRUE
6805	79.0714	6498700	2.53626	135	6	TRUE
6817	109.189	4706180	3.82943	135	13	TRUE
6819	28.8989	17781300	2.50777	135	5	TRUE
6822	95.3147	5391210	6.65163	135	9	TRUE
6825	44.3629	11583100	2.1311	135	5	TRUE
6834	56.2695	9132150	3.09781	135	5	TRUE
6880	105.92	4851430	6.3365	135	9	TRUE
6891	38.2127	13447400	3.27485	135	6	TRUE
6917	127.936	4016560	1.6059	136	7	TRUE
7012	25.0825	20486800	2.21082	136	5	TRUE
7035	57.0372	9009240	1.53756	136	5	TRUE
7059	68.2248	7531880	8.59053	137	7	TRUE
7073	53.19	9660850	3.1926	137	6	TRUE
7118	67.7782	7581510	3.54307	137	6	TRUE
7152	128.988	3983790	5.07178	138	12	TRUE
7194	42.8689	11986800	2.87486	138	5	TRUE
7206	91.0334	5644760	11.1891	138	8	TRUE
7236	90.6226	5670340	3.22125	138	9	TRUE
7247	110.447	4652560	4.18919	138	7	TRUE
7271	64.186	8005820	2.34356	125	8	TRUE
7275	53.6709	9574310	2.19696	139	9	TRUE
7295	48.3133	10636000	3.65163	139	10	TRUE
7411	90.9293	5651220	1.65453	139	6	TRUE
7422	42.3426	12135800	2.21521	140	8	TRUE
7423	135.023	3805720	4.04859	140	7	TRUE
7435	66.168	7766010	13.482	140	7	TRUE
7439	75.2678	6827110	5.42416	140	5	TRUE
7443	42.0199	12229000	4.66903	140	13	TRUE
7514	78.2358	6568110	2.52567	140	5	TRUE
7541	63.8976	8041940	3.10638	141	11	TRUE
7558	35.9498	14293900	3.53887	141	6	TRUE
7571	116.032	4428630	3.82086	141	5	TRUE
7597	30.0324	17110200	1.44494	141	5	TRUE
7615	117.972	4355770	2.7897	141	5	TRUE
7632	109.992	4671800	4.59252	141	8	TRUE
7638	45.7635	11228600	1.46127	141	5	TRUE
7651	66.7864	7694100	3.40828	141	7	TRUE
7652	142.87	3596710	4.43484	141	7	TRUE
7719	47.0554	10920300	7.94615	142	5	TRUE
7720	100.063	5135400	1.65479	142	5	TRUE
7756	67.4605	7617210	1.9586	142	7	TRUE
7773	66.3891	7740140	6.63104	142	13	TRUE
7781	83.7881	6132870	3.68285	142	14	TRUE
7802	72.5056	7087190	1.98058	143	5	TRUE
7898	87.0917	5900230	7.05207	143	12	TRUE
7902	142.703	3600920	8.03177	143	6	TRUE
7913	36.068	14247000	1.55015	143	7	TRUE
7943	137.111	3747780	2.69805	144	5	TRUE
7944	61.9602	8293400	2.64931	144	7	TRUE
7946	38.1494	13469700	1.49501	144	5	TRUE
7949	66.9653	7673550	3.76231	144	9	TRUE
8092	64.1774	8006890	3.10022	145	6	TRUE
8098	184.44	2786060	1.75852	145	8	TRUE
8189	48.1245	10677800	1.36652	145	5	TRUE
8192	88.2098	5825440	6.67079	145	12	TRUE
8199	52.6408	9761650	2.00438	145	7	TRUE
8200	99.8488	5146390	2.17092	145	5	TRUE
8205	82.4936	6229110	2.0765	146	5	TRUE
8213	154.963	3316030	2.18012	146	8	TRUE
8235	92.2489	5570380	5.84432	146	6	TRUE
8258	42.978	11956400	1.95305	146	6	TRUE
8281	63.7565	8059750	12.1296	146	8	TRUE
8292	129.511	3967710	2.33812	146	5	TRUE
8316	40.896	12565100	3.4178	146	5	TRUE
8321	64.5104	7965560	1.88651	146	5	TRUE
8323	83.6578	6142420	3.41843	146	5	TRUE
8341	45.8599	11205000	1.67279	146	6	TRUE
8344	94.767	5422360	3.25967	146	14	TRUE
8348	199.577	2574750	4.12968	147	8	TRUE
8355	109.729	4683020	2.00885	147	7	TRUE
8377	63.7074	8065960	4.08949	147	6	TRUE
8393	49.728	10333400	12.4857	147	5	TRUE
8405	50.8336	10108700	5.67956	147	5	TRUE
8406	49.604	10359300	4.90473	147	5	TRUE
8475	57.5466	8929480	4.50315	148	10	TRUE
8505	88.7855	5787670	1.2648	148	5	TRUE
8514	30.2264	17000400	3.06085	148	6	TRUE
8537	38.8937	13211900	5.65047	148	6	TRUE
8557	60.5533	8486100	6.51757	148	5	TRUE
8576	103.591	4960470	2.76982	148	9	TRUE
8580	79.0475	6500660	3.84436	148	5	TRUE
8595	77.6893	6614310	2.39967	149	5	TRUE
8603	128.915	3986040	2.27011	149	7	TRUE
8690	56.5337	9089470	2.57057	149	9	TRUE
8692	32.8874	15624900	3.53687	149	8	TRUE
8693	41.782	12298600	3.40322	149	6	TRUE
8698	83.5415	6150970	2.17413	149	9	TRUE
8704	160.258	3206470	3.23128	149	6	TRUE
8708	53.9398	9526570	3.67121	149	9	TRUE
8709	44.9126	11441400	2.2049	149	5	TRUE
8712	45.0886	11396700	2.90933	149	5	TRUE
8713	89.6568	5731430	2.13421	150	6	TRUE
8716	47.2741	10869800	3.1079	150	11	TRUE
8717	98.2601	5229610	3.474	150	5	TRUE
8765	190.821	2692900	4.57723	150	9	TRUE
8806	46.6342	11019000	5.68117	150	5	TRUE
8808	111.652	4602350	1.5311	150	5	TRUE
8817	61.4957	8356050	2.93786	150	7	TRUE
8822	116.757	4401130	3.62102	150	13	TRUE
8827	135.137	3802530	2.61502	150	7	TRUE
8836	77.677	6615360	1.70623	150	6	TRUE
8929	41.003	12532300	5.51402	151	7	TRUE
8999	111.544	4606790	2.18179	152	17	TRUE
9006	53.2091	9657400	6.17216	152	7	TRUE
9024	63.2701	8121710	3.94593	152	5	TRUE
9035	62.2273	8257810	2.4337	152	5	TRUE
9038	82.2341	6248760	17.5215	152	5	TRUE
9040	130.754	3929980	7.39106	152	5	TRUE
9098	67.109	7657110	5.45878	152	9	TRUE
9105	32.3573	15880800	3.99886	152	9	TRUE
9115	71.3711	7199850	2.93118	152	5	TRUE
9124	93.4961	5496070	4.19492	153	6	TRUE
9135	55.3325	9286800	1.73447	153	8	TRUE
9137	35.1224	14630600	1.4632	153	5	TRUE
9182	47.8122	10747500	1.93062	153	8	TRUE
9261	131.744	3900440	1.96266	154	5	TRUE
9290	89.4679	5743520	3.84388	154	8	TRUE
9304	45.5158	11289700	3.33345	154	5	TRUE
9335	37.7208	13622800	1.97923	154	5	TRUE
9354	123.02	4177040	2.95814	154	7	TRUE
9376	45.3119	11340500	5.46522	154	5	TRUE
9410	88.6436	5796940	4.79984	155	8	TRUE
9413	34.0528	15090100	6.09584	155	5	TRUE
9441	92.6151	5548350	3.19089	155	5	TRUE
9533	75.8861	6771480	4.03701	156	9	TRUE
9640	53.5471	9596440	4.29838	156	7	TRUE
9658	132.078	3890580	2.1017	156	10	TRUE
9660	46.6624	11012300	4.91861	141	13	TRUE
9681	45.0862	11397300	2.70148	157	5	TRUE
9686	30.3887	16909600	1.3385	157	5	TRUE
9765	81.9163	6273000	3.33092	157	11	TRUE
9783	113.357	4533120	4.8093	157	9	TRUE
9806	93.025	5523900	10.0755	144	8	TRUE
9836	30.5728	16807800	7.56648	158	5	TRUE
9863	65.1661	7885410	5.78608	158	5	TRUE
9866	34.4496	14916300	1.94631	158	6	TRUE
9920	34.4951	14896700	2.23409	158	6	TRUE
9923	51.1806	10040200	2.37079	158	5	TRUE
9928	124.61	4123770	2.53244	158	5	TRUE
9931	66.893	7681840	1.63406	158	5	TRUE
9952	48.8832	10512000	1.83954	158	6	TRUE
9997	103.332	4972930	8.53019	159	5	TRUE
10031	33.5135	15332900	2.45918	159	5	TRUE
10042	94.5046	5437420	7.12149	159	8	TRUE
10071	115.18	4461380	5.70401	159	11	TRUE
10075	183.756	2796430	1.92479	159	9	TRUE
10082	76.6882	6700660	5.07197	160	6	TRUE
10084	97.1795	5287750	2.69083	160	6	TRUE
10086	70.125	7327790	3.86816	160	10	TRUE
10091	112.666	4560950	4.88699	160	14	TRUE
10107	87.3713	5881350	7.72201	160	8	TRUE
10130	44.6007	11521400	3.00878	160	7	TRUE
10175	125.455	4096000	3.06759	160	5	TRUE
10198	91.0546	5643440	3.16479	160	7	TRUE
10245	56.8966	9031500	1.94905	161	5	TRUE
10305	62.9502	8162980	2.06511	161	7	TRUE
10314	37.813	13589500	2.273	161	8	TRUE
10365	140.806	3649430	4.44165	162	8	TRUE
10385	96.0423	5350360	19.1894	162	5	TRUE
10424	70.8401	7253820	3.82419	162	8	TRUE
10460	48.1581	10670300	4.80582	162	7	TRUE
10469	47.0492	10921800	1.78992	162	5	TRUE
10479	87.3708	5881380	8.30788	162	14	TRUE
10487	101.551	5060140	5.05992	162	11	TRUE
10490	66.5812	7717820	3.42928	162	8	TRUE
10516	50.0116	10274800	1.43957	163	5	TRUE
10519	78.2844	6564030	5.23122	163	7	TRUE
10556	55.5768	9245970	2.31884	163	5	TRUE
10576	55.6365	9236040	3.34844	163	5	TRUE
10587	55.6466	9234370	4.31369	163	5	TRUE
10735	64.052	8022560	3.45368	164	8	TRUE
10744	40.6183	12651000	3.37225	164	8	TRUE
10763	97.0285	5295990	3.09837	165	35	TRUE
10773	36.2298	14183400	2.54354	165	6	TRUE
10775	44.6188	11516700	3.06683	165	6	TRUE
10788	38.8508	13226500	2.38315	165	6	TRUE
10797	108.916	4717960	7.08859	165	12	TRUE
10829	45.5724	11275700	2.09632	165	5	TRUE
10843	31.169	16486300	1.33553	165	7	TRUE
10852	57.3385	8961880	4.24954	165	7	TRUE
10864	58.1834	8831750	4.72603	165	10	TRUE
10866	134.572	3818500	2.60615	165	8	TRUE
10878	48.506	10593800	3.20515	166	6	TRUE
10880	90.6978	5665640	4.88274	166	5	TRUE
10881	137.719	3731240	2.15992	166	21	TRUE
10958	36.7365	13987800	3.75026	166	5	TRUE
10967	106.014	4847120	6.44595	166	18	TRUE
10990	113.475	4528410	3.14449	166	5	TRUE
11032	79.2929	6480550	12.5385	167	9	TRUE
11125	109.858	4677510	2.61871	167	9	TRUE
11157	79.3791	6473510	3.98802	168	6	TRUE
11189	48.4357	10609100	10.6167	168	13	TRUE
11201	114.573	4485020	4.3069	168	5	TRUE
11258	163.691	3139220	4.63274	169	7	TRUE
11303	107.26	4790800	7.19088	169	5	TRUE
11375	36.4381	14102300	2.00071	169	6	TRUE
11393	172.272	2982850	2.08992	169	10	TRUE
11398	77.6419	6618350	3.55922	169	5	TRUE
11400	90.3146	5689680	5.73252	169	29	TRUE
11412	80.6279	6373250	1.8707	170	5	TRUE
11436	40.5567	12670200	1.5204	170	5	TRUE
11446	35.5551	14452500	2.05318	170	5	TRUE
11471	72.0709	7129940	1.98504	170	13	TRUE
11492	110.198	4663090	5.03239	170	12	TRUE
11495	59.0563	8701200	7.90312	170	11	TRUE
11529	160.439	3202850	2.44709	155	13	TRUE
11532	113.318	4534700	6.07283	171	10	TRUE
11533	123.096	4174490	2.27754	171	6	TRUE
11568	40.2405	12769700	4.11938	171	10	TRUE
11587	63.5525	8085610	4.36356	171	10	TRUE
11633	36.6641	14015400	2.31333	171	6	TRUE
11639	66.3087	7749530	3.84176	171	8	TRUE
11655	39.8997	12878800	1.9458	171	6	TRUE
11659	47.1548	10897300	2.26227	171	7	TRUE
11663	114.8	4476150	2.16877	150	19	TRUE
11664	145.871	3522710	3.82672	160	9	TRUE
11665	102.812	4998050	4.13293	162	5	TRUE
11670	97.248	5284030	2.13551	172	12	TRUE
11672	136.55	3763170	2.191	172	14	TRUE
11676	88.5782	5801220	2.81181	172	5	TRUE
11677	98.6678	5208000	2.28041	172	11	TRUE
11697	70.4189	7297210	2.02625	172	5	TRUE
11715	47.0951	10911100	3.52138	172	6	TRUE
11739	38.1406	13472800	10.8109	172	5	TRUE
11765	46.8381	10971000	2.88253	172	8	TRUE
11781	36.1884	14199600	1.69624	172	5	TRUE
11789	90.8984	5653140	2.98411	172	6	TRUE
11791	52.487	9790260	2.67498	172	5	TRUE
11803	68.8785	7460400	3.62448	173	5	TRUE
11809	70.8772	7250030	2.39469	173	5	TRUE
11819	69.7752	7364530	6.45299	173	15	TRUE
11893	209.724	2450180	13.4527	173	8	TRUE
11904	65.4417	7852200	5.55775	173	7	TRUE
11935	105.49	4871170	2.04541	173	6	TRUE
11938	61.5745	8345350	1.95701	173	7	TRUE
11940	129.563	3966110	2.01935	173	5	TRUE
11972	30.3286	16943100	2.94839	174	5	TRUE
11992	97.1901	5287180	2.9654	174	5	TRUE
12012	178.794	2874040	3.28894	174	15	TRUE
12035	39.5092	13006100	2.33823	174	5	TRUE
12043	85.9198	5980710	5.6137	174	27	TRUE
12055	88.8654	5782470	2.12479	174	6	TRUE
12068	111.439	4611120	2.29971	175	5	TRUE
12080	62.9192	8167000	3.00212	175	8	TRUE
12089	62.1031	8274330	16.6599	175	5	TRUE
12095	52.1505	9853440	2.73864	175	5	TRUE
12115	41.1642	12483200	2.64162	175	5	TRUE
12142	92.1134	5578570	2.80414	175	5	TRUE
12174	123.918	4146800	4.73949	175	8	TRUE
12188	97.9014	5248760	4.05576	176	5	TRUE
12193	126.178	4072520	2.4695	176	6	TRUE
12198	87.6765	5860880	5.46702	176	20	TRUE
12211	61.7344	8323740	1.46033	176	5	TRUE
12226	38.4666	13358600	3.70785	176	5	TRUE
12243	69.8737	7354150	3.12629	176	5	TRUE
12246	65.3725	7860510	7.12707	176	5	TRUE
12296	69.1995	7425800	6.4158	176	7	TRUE
12323	96.6009	5319430	6.91874	169	5	TRUE
12331	123.225	4170120	2.83173	177	5	TRUE
12408	25.4971	20153800	16.3366	177	5	TRUE
12434	45.9639	11179700	2.56055	177	5	TRUE
12435	26.4234	19447200	4.6402	177	5	TRUE
12448	57.9973	8860100	1.48928	177	6	TRUE
12455	92.872	5533010	3.69825	177	38	TRUE
12474	37.7937	13596500	3.37803	178	5	TRUE
12483	63.5607	8084580	1.84366	178	5	TRUE
12507	189.631	2709800	5.23576	178	12	TRUE
12580	155.824	3297700	2.58045	178	29	TRUE
12609	52.92	9710160	6.42143	179	5	TRUE
12670	59.6969	8607830	3.36478	179	5	TRUE
12671	45.0573	11404600	13.362	179	5	TRUE
12675	85.63	6000950	4.92197	179	6	TRUE
12707	40.2644	12762200	2.62524	179	5	TRUE
12725	50.1654	10243300	3.3125	180	6	TRUE
12756	130.952	3924040	2.94225	180	5	TRUE
12789	51.4722	9983270	2.34001	180	5	TRUE
12817	117.883	4359070	3.18155	180	5	TRUE
12820	29.7871	17251200	2.24347	180	5	TRUE
12829	68.0973	7545990	1.78524	180	8	TRUE
12835	131.695	3901910	2.84392	172	6	TRUE
12848	41.0275	12524800	1.51113	181	5	TRUE
12849	60.8972	8438170	2.57817	181	5	TRUE
12899	44.4592	11558000	1.52382	181	6	TRUE
12956	137.853	3727610	3.98566	181	7	TRUE
12972	85.5409	6007200	5.17607	182	11	TRUE
13014	27.8481	18452300	9.64864	182	5	TRUE
13080	113.425	4530420	2.60483	182	5	TRUE
13093	76.776	6693000	3.19207	171	9	TRUE
13094	75.1287	6839750	2.87922	175	5	TRUE
13110	93.6395	5487650	1.89769	183	6	TRUE
13120	103.414	4968990	4.35191	183	10	TRUE
13137	47.7825	10754200	5.84421	183	9	TRUE
13168	57.4271	8948060	1.69626	183	6	TRUE
13204	120.342	4270010	3.04309	183	10	TRUE
13233	70.5605	7282570	5.97231	184	5	TRUE
13235	59.2874	8667290	3.8902	184	5	TRUE
13299	99.483	5165320	4.81811	184	9	TRUE
13324	96.5949	5319750	3.38776	184	7	TRUE
13340	120.127	4277670	4.18484	185	40	TRUE
13370	111.976	4589010	2.25463	185	8	TRUE
13384	83.4862	6155050	4.85241	185	8	TRUE
13391	105.1	4889250	3.91144	185	7	TRUE
13410	39.4813	13015300	2.088	185	6	TRUE
13430	57.8355	8884870	4.43969	185	5	TRUE
13464	72.6585	7072280	2.4373	185	5	TRUE
13470	118.144	4349450	2.39314	185	13	TRUE
13486	76.1203	6750640	3.48348	186	6	TRUE
13524	111.078	4626130	6.21804	186	7	TRUE
13561	129.039	3982230	2.07224	186	18	TRUE
13580	69.7596	7366180	8.51092	186	14	TRUE
13591	71.4484	7192060	2.67452	186	6	TRUE
13609	75.7998	6779190	3.32081	187	7	TRUE
13631	85.2077	6030690	11.022	187	5	TRUE
13719	36.258	14172400	2.28613	187	8	TRUE
13773	86.8389	5917410	6.51631	188	8	TRUE
13783	37.3936	13742000	2.5657	188	5	TRUE
13824	67.309	7634360	3.78712	188	11	TRUE
13834	56.6708	9067480	2.075	188	6	TRUE
13857	73.9799	6945950	2.48407	188	5	TRUE
13863	134.259	3827380	1.9697	189	5	TRUE
13929	48.9098	10506300	15.8347	189	7	TRUE
13974	56.6992	9062940	2.19532	182	5	TRUE
13995	41.1674	12482200	1.49293	190	6	TRUE
13997	67.3379	7631080	4.51284	190	6	TRUE
14025	47.9532	10715900	1.82958	190	6	TRUE
14051	53.4693	9610390	2.40263	190	5	TRUE
14069	40.3259	12742700	6.81485	190	7	TRUE
14100	111.579	4605370	2.05126	191	13	TRUE
14121	64.3419	7986410	1.85216	191	5	TRUE
14154	38.9573	13190400	1.48109	191	6	TRUE
14191	50.5959	10156200	5.46744	191	6	TRUE
14206	74.7937	6870380	2.25541	192	8	TRUE
14216	255.448	2011610	6.14067	192	11	TRUE
14321	53.4657	9611050	2.92744	192	14	TRUE
14336	89.0522	5770340	7.10137	184	5	TRUE
14348	65.0476	7899780	2.30124	193	9	TRUE
14357	71.2601	7211060	9.6936	193	5	TRUE
14451	40.0483	12831100	1.33679	193	5	TRUE
14459	72.6166	7076360	2.7087	193	6	TRUE
14478	160.276	3206110	3.7103	194	7	TRUE
14533	122.447	4196590	4.76108	194	5	TRUE
14543	69.2387	7421600	4.13419	194	6	TRUE
14553	105.898	4852420	3.2566	194	5	TRUE
14587	58.5322	8779120	1.50375	195	8	TRUE
14624	37.3867	13744500	3.80711	195	7	TRUE
14628	35.1843	14604900	3.08774	195	5	TRUE
14631	41.1779	12479000	4.75652	195	5	TRUE
14655	42.467	12100300	3.1619	195	9	TRUE
14673	135.857	3782370	2.22007	195	5	TRUE
14682	93.3707	5503450	2.87337	195	8	TRUE
14711	120.014	4281660	2.27492	196	7	TRUE
14721	40.871	12572800	2.42998	196	7	TRUE
14722	68.969	7450610	3.12132	196	12	TRUE
14728	85.974	5976940	1.82088	196	5	TRUE
14729	110.629	4644900	1.77661	196	6	TRUE
14821	28.1692	18242000	2.99839	196	5	TRUE
14844	97.9965	5243670	4.26988	197	7	TRUE
14848	62.1896	8262820	2.00739	197	5	TRUE
14851	93.8204	5477080	3.13669	197	14	TRUE
14857	37.0763	13859600	2.20334	197	5	TRUE
14869	34.1395	15051800	2.28885	197	6	TRUE
14909	67.3748	7626910	2.27097	197	10	TRUE
14943	177.084	2901790	6.39004	198	12	TRUE
14945	85.2557	6027300	1.85092	198	5	TRUE
14947	96.9482	5300370	3.77883	198	6	TRUE
14950	31.0755	16535900	1.39375	198	6	TRUE
15015	106.303	4833930	3.14141	198	5	TRUE
15026	115.975	4430780	2.53183	198	6	TRUE
15044	52.1848	9846950	1.94328	198	8	TRUE
15045	44.7973	11470800	4.92382	198	5	TRUE
15057	65.4203	7854770	5.13666	198	19	TRUE
15162	72.1704	7120110	4.71716	199	8	TRUE
15198	57.0483	9007480	2.18016	199	10	TRUE
15199	112.769	4556760	1.67796	199	7	TRUE
15207	57.5399	8930520	2.88053	200	5	TRUE
15227	60.1673	8540540	3.0676	200	5	TRUE
15231	52.6736	9755580	3.66913	200	5	TRUE
15246	63.9749	8032240	2.12419	200	5	TRUE
15251	106.198	4838720	2.87015	200	5	TRUE
15286	68.125	7542920	2.94819	200	12	TRUE
15366	51.0737	10061200	7.73078	201	6	TRUE
15406	36.4618	14093100	2.15252	201	5	TRUE
15415	46.7929	10981600	1.83506	201	5	TRUE
15417	86.0387	5972440	8.77323	201	11	TRUE
15429	71.5327	7183580	2.85399	201	5	TRUE
15431	33.0087	15567400	4.28416	201	5	TRUE
15478	30.1525	17042100	2.49391	202	5	TRUE
15535	85.1557	6034380	4.22592	202	18	TRUE
15571	56.3548	9118320	2.41801	203	6	TRUE
15594	102.509	5012830	4.14944	203	5	TRUE
15623	49.3997	10402100	3.41213	203	15	TRUE
15650	90.6712	5667300	9.81164	203	13	TRUE
15653	40.6781	12632400	8.81896	203	7	TRUE
15684	106.112	4842620	4.66557	182	19	TRUE
15688	59.8988	8578820	2.88954	204	10	TRUE
15698	59.2572	8671710	6.83714	204	5	TRUE
15705	66.7718	7695780	10.7775	204	7	TRUE
15706	35.9031	14312500	2.55714	204	6	TRUE
15741	38.8643	13221900	3.39805	204	5	TRUE
15751	45.884	11199100	2.10367	204	5	TRUE
15765	60.8834	8440090	6.09107	204	6	TRUE
15773	34.6772	14818400	2.34565	204	6	TRUE
15776	111.291	4617280	3.26081	204	5	TRUE
15817	61.4311	8364840	2.82349	205	5	TRUE
15846	126.852	4050880	2.9169	205	5	TRUE
15897	32.2125	15952200	1.63967	205	5	TRUE
15906	30.372	16918900	4.08125	205	5	TRUE
15935	49.0538	10475500	16.4869	206	5	TRUE
16012	26.4881	19399700	2.39061	206	5	TRUE
16039	50.0098	10275200	2.55054	206	6	TRUE
16045	127.174	4040630	7.61686	199	5	TRUE
16048	90.896	5653290	2.81644	207	10	TRUE
16051	93.2213	5512280	2.50733	207	10	TRUE
16081	52.3164	9822180	3.15095	207	5	TRUE
16093	37.2009	13813100	4.51352	207	5	TRUE
16095	90.5815	5672920	2.19939	207	5	TRUE
16132	126.674	4056570	3.32092	207	14	TRUE
16151	54.901	9359780	3.49356	207	7	TRUE
16160	98.9585	5192700	2.55764	207	7	TRUE
16165	175.585	2926570	3.57806	192	13	TRUE
16176	67.7425	7585510	3.23868	208	12	TRUE
16181	68.2678	7527140	3.09817	208	8	TRUE
16258	99.0111	5189940	3.23666	208	17	TRUE
16260	114.291	4496070	5.31947	208	6	TRUE
16271	121.864	4216690	2.22903	209	5	TRUE
16273	84.0004	6117370	3.36655	209	12	TRUE
16284	44.7521	11482400	2.48282	209	16	TRUE
16292	45.8258	11213400	4.38287	209	9	TRUE
16302	94.2994	5449250	5.16819	209	7	TRUE
16338	46.9736	10939400	2.79037	209	8	TRUE
16352	134.916	3808740	2.17238	209	8	TRUE
16374	54.8893	9361780	5.46383	209	8	TRUE
16379	72.0532	7131690	3.39708	209	7	TRUE
16380	70.2433	7315450	2.91479	209	11	TRUE
16391	149.756	3431320	3.43799	209	8	TRUE
16402	49.9499	10287500	1.34056	210	5	TRUE
16473	103.515	4964150	6.70216	210	7	TRUE
16517	50.676	10140100	1.64275	211	7	TRUE
16527	96.5996	5319500	5.17882	211	5	TRUE
16530	36.7155	13995800	1.61741	211	6	TRUE
16579	36.5653	14053300	3.33199	211	5	TRUE
16604	66.8502	7686760	1.58132	211	6	TRUE
16610	59.6368	8616520	1.92926	212	5	TRUE
16614	162.396	3164250	3.18142	212	8	TRUE
16624	115.64	4443630	11.7176	212	15	TRUE
16663	60.2509	8528690	1.82764	212	6	TRUE
16665	45.0887	11396700	4.85738	212	9	TRUE
16728	75.8778	6772220	2.92124	213	5	TRUE
16730	32.12	15998200	2.99831	213	5	TRUE
16741	72.3347	7103940	6.07935	213	7	TRUE
16791	51.6095	9956710	2.01663	213	12	TRUE
16801	54.8965	9360540	2.19777	213	5	TRUE
16833	109.315	4700760	5.09616	213	14	TRUE
16834	83.087	6184610	2.29294	213	7	TRUE
16866	74.5181	6895790	1.50532	214	8	TRUE
16881	66.1567	7767340	4.54273	214	8	TRUE
16906	172.151	2984950	3.87118	214	7	TRUE
16944	57.8502	8882620	2.11505	214	6	TRUE
16948	97.7998	5254220	2.08058	215	5	TRUE
16950	105.952	4849960	3.9946	215	16	TRUE
16964	61.5158	8353320	4.10741	215	6	TRUE
16973	129.791	3959160	1.43087	215	6	TRUE
16979	59.7416	8601400	2.32637	215	5	TRUE
16992	128.534	3997860	5.4316	215	5	TRUE
17016	60.5305	8489300	6.00336	215	6	TRUE
17028	86.8883	5914050	10.5253	215	11	TRUE
17048	35.8339	14340100	1.43292	215	5	TRUE
17049	98.5499	5214220	4.51641	215	8	TRUE
17051	51.3857	10000100	1.86555	215	5	TRUE
17066	103.098	4984210	2.66437	216	9	TRUE
17076	98.1525	5235340	2.86956	216	5	TRUE
17130	50.7764	10120100	1.71842	216	5	TRUE
17137	46.859	10966100	5.17567	216	6	TRUE
17177	97.4421	5273500	7.40736	216	7	TRUE
17198	82.8494	6202360	4.09436	216	5	TRUE
17199	69.9253	7348720	7.33069	216	6	TRUE
17203	43.3279	11859800	3.79859	216	7	TRUE
17206	105.99	4848230	1.93136	216	5	TRUE
17216	76.3864	6727130	2.56575	217	6	TRUE
17222	53.3772	9626980	1.68655	217	6	TRUE
17236	191.599	2681970	2.02685	217	7	TRUE
17281	65.8207	7806990	4.19794	217	5	TRUE
17303	97.9671	5245250	3.19811	217	5	TRUE
17306	35.6795	14402100	3.07493	217	5	TRUE
17325	69.1285	7433420	2.02473	217	5	TRUE
17329	153.034	3357820	2.68908	217	10	TRUE
17331	104.603	4912500	2.11558	217	9	TRUE
17344	130.212	3946340	3.37177	218	12	TRUE
17351	51.122	10051700	5.81505	218	7	TRUE
17362	81.8792	6275840	2.91261	218	13	TRUE
17453	122.578	4192110	3.69411	218	17	TRUE
17469	55.7563	9216210	1.976	218	6	TRUE
17476	110.193	4663280	2.93304	219	13	TRUE
17480	117.188	4384950	2.80079	219	11	TRUE
17496	48.1926	10662700	9.46595	219	8	TRUE
17517	88.5515	5802970	1.70914	219	7	TRUE
17530	39.6024	12975500	5.11621	219	6	TRUE
17544	73.4499	6996070	5.14865	219	6	TRUE
17557	52.5685	9775080	2.77155	219	7	TRUE
17559	97.8577	5251110	3.67218	219	7	TRUE
17606	43.6135	11782200	2.99215	220	9	TRUE
17677	91.5791	5611120	3.31194	220	9	TRUE
17690	79.3075	6479350	1.65006	220	5	TRUE
17708	80.0942	6415710	4.57918	205	13	TRUE
17721	111.918	4591410	3.83576	221	8	TRUE
17777	37.2791	13784200	4.41754	221	6	TRUE
17811	46.2769	11104100	4.60426	221	10	TRUE
17813	34.0517	15090600	2.15599	221	5	TRUE
17826	39.4969	13010200	4.46209	222	6	TRUE
17837	98.772	5202500	7.255	222	5	TRUE
17928	62.5858	8210510	4.25763	222	9	TRUE
17929	138.295	3715690	2.57225	222	10	TRUE
17935	84.227	6100910	5.41267	222	28	TRUE
17938	90.1008	5703180	3.75817	222	11	TRUE
17939	46.5193	11046200	1.61473	222	5	TRUE
17942	137.517	3736720	1.86404	222	5	TRUE
17952	64.0335	8024880	2.68833	223	6	TRUE
17953	88.2751	5821130	2.49014	223	7	TRUE
17979	43.9113	11702300	4.20261	223	5	TRUE
18023	32.6235	15751200	1.81899	223	6	TRUE
18037	101.728	5051320	3.56128	223	5	TRUE
18062	56.0552	9167070	1.92126	223	8	TRUE
18069	46.7918	10981900	1.22745	223	5	TRUE
18098	62.4412	8229530	7.58147	224	18	TRUE
18113	31.3308	16401100	1.53147	224	5	TRUE
18154	106.311	4833560	3.57518	224	7	TRUE
18163	56.4687	9099940	2.74772	224	5	TRUE
18167	112.725	4558530	14.446	224	5	TRUE
18168	46.533	11043000	4.66337	224	10	TRUE
18169	41.1236	12495500	2.74212	224	5	TRUE
18182	97.8976	5248970	4.0597	224	5	TRUE
18190	97.8158	5253360	3.21368	224	6	TRUE
18191	93.4926	5496280	3.01376	224	22	TRUE
18203	78.5401	6542660	1.86614	224	5	TRUE
18209	72.0005	7136920	1.51865	224	6	TRUE
18211	98.5452	5214470	2.82121	208	13	TRUE
18212	97.7188	5258570	2.90439	215	7	TRUE
18296	134.656	3816110	1.84783	225	10	TRUE
18319	87.5409	5869960	4.96862	225	7	TRUE
18337	120.485	4264950	6.88689	226	5	TRUE
18349	76.9495	6677900	2.38304	226	12	TRUE
18358	71.275	7209560	3.33597	226	6	TRUE
18396	74.3354	6912740	5.06581	226	11	TRUE
18446	67.7094	7589220	1.7381	226	8	TRUE
18449	141.061	3642820	6.56288	226	23	TRUE
18473	76.5826	6709900	3.42583	226	16	TRUE
18501	91.6633	5605970	3.18513	227	5	TRUE
18537	36.7236	13992700	5.23587	227	5	TRUE
18587	124.398	4130780	2.52153	227	7	TRUE
18595	88.9929	5774190	5.26336	228	8	TRUE
18599	57.8697	8879630	2.82418	228	5	TRUE
18613	82.5858	6222150	2.69105	228	19	TRUE
18617	45.0119	11416100	3.78563	228	6	TRUE
18628	49.6115	10357700	5.70665	228	5	TRUE
18746	40.8404	12582200	1.56744	229	6	TRUE
18785	73.1104	7028570	4.79102	229	7	TRUE
18821	93.7082	5483630	2.39938	229	11	TRUE
18824	46.603	11026400	2.40535	229	6	TRUE
18831	49.2019	10443900	1.40692	229	5	TRUE
18858	64.2427	7998750	2.05397	217	8	TRUE
18863	52.2546	9833790	1.81534	230	7	TRUE
18909	147.875	3474960	2.30223	230	7	TRUE
18937	54.3997	9446030	1.95912	230	5	TRUE
18961	66.6481	7710060	6.76352	230	5	TRUE
18967	96.2237	5340280	2.35896	230	5	TRUE
18976	53.9719	9520900	2.87245	230	8	TRUE
18985	78.5181	6544500	2.96624	230	5	TRUE
19020	118.288	4344150	6.01475	231	7	TRUE
19027	57.9551	8866550	7.93301	231	7	TRUE
19070	69.8865	7352800	3.63946	231	6	TRUE
19073	53.3872	9625180	2.19451	231	7	TRUE
19087	57.3583	8958790	2.27225	231	5	TRUE
19104	38.5402	13333100	2.55824	231	5	TRUE
19120	153.896	3339020	4.17137	231	7	TRUE
19147	105.751	4859180	1.89663	232	5	TRUE
19150	47.4752	10823800	2.77386	232	5	TRUE
19162	42.3692	12128200	2.51753	232	5	TRUE
19198	66.8661	7684930	2.85152	232	7	TRUE
19209	86.3456	5951220	8.1808	232	7	TRUE
19211	39.2021	13108000	7.26833	232	5	TRUE
19212	50.4645	10182600	3.16511	232	5	TRUE
19221	182.271	2819210	10.7971	232	11	TRUE
19247	107.755	4768770	2.17963	232	5	TRUE
19252	70.4502	7293960	3.76396	232	6	TRUE
19274	64.1738	8007330	3.64459	233	6	TRUE
19316	57.7811	8893240	4.54726	233	6	TRUE
19319	54.2934	9464530	11.7027	233	5	TRUE
19348	96.3866	5331250	7.19137	233	5	TRUE
19351	65.889	7798890	1.81032	233	9	TRUE
19374	65.7841	7811330	3.78402	233	6	TRUE
19379	125.842	4083390	8.05274	233	9	TRUE
19396	178.176	2884010	4.06089	214	17	TRUE
19401	144.886	3546670	3.96766	234	9	TRUE
19404	74.9751	6853760	2.17145	234	22	TRUE
19405	90.7773	5660680	3.71289	234	10	TRUE
19409	136.439	3766230	5.85622	234	5	TRUE
19419	104.523	4916230	1.83422	234	5	TRUE
19448	32.2312	15943000	2.78765	234	5	TRUE
19465	30.8534	16654900	3.71367	234	7	TRUE
19511	73.7257	6969910	3.28827	234	10	TRUE
19584	82.3809	6237630	2.36507	235	5	TRUE
19623	40.19	12785800	7.57265	235	8	TRUE
19630	51.8995	9901090	4.61261	235	7	TRUE
19643	44.2557	11611200	3.0325	235	9	TRUE
19650	113.443	4529690	1.96588	235	5	TRUE
19659	67.5202	7610490	2.52501	235	12	TRUE
19663	86.6868	5927790	5.71111	218	15	TRUE
19736	162.404	3164100	3.54919	236	9	TRUE
19746	44.5106	11544700	2.01759	236	5	TRUE
19778	84.5454	6077930	4.06022	236	5	TRUE
19796	162.604	3160210	3.88137	236	12	TRUE
19797	53.0093	9693800	2.21452	236	10	TRUE
19807	76.8181	6689330	3.34427	236	10	TRUE
19818	144.878	3546860	2.21731	237	17	TRUE
19843	36.293	14158700	6.72986	237	7	TRUE
19849	95.3061	5391690	4.17497	237	11	TRUE
19850	88.4863	5807240	5.09678	237	11	TRUE
19853	81.043	6340600	3.4945	237	5	TRUE
19904	59.4756	8639860	5.98306	237	8	TRUE
19907	61.5866	8343720	5.21763	237	17	TRUE
19939	126.072	4075920	1.4065	237	6	TRUE
19942	34.4965	14896000	3.77041	229	6	TRUE
19944	208.029	2470140	2.62334	238	12	TRUE
19956	101.783	5048600	5.75876	238	8	TRUE
19957	37.1602	13828300	1.70465	238	7	TRUE
19967	83.5609	6149550	3.73003	238	5	TRUE
20013	34.0892	15074000	7.5723	238	6	TRUE
20023	61.0357	8419040	1.55575	238	6	TRUE
20039	174.92	2937690	2.42058	238	7	TRUE
20070	135.826	3783220	3.88501	222	14	TRUE
20072	99.6246	5157980	5.6689	239	6	TRUE
20085	121.674	4223260	2.86968	239	16	TRUE
20106	77.1531	6660280	7.41615	239	8	TRUE
20120	135.859	3782310	4.14467	239	5	TRUE
20177	53.3205	9637230	2.61594	239	5	TRUE
20182	153.368	3350520	2.2212	239	6	TRUE
20186	113.109	4543070	5.40923	239	19	TRUE
20187	52.0996	9863050	2.98446	239	12	TRUE
20213	100.351	5120650	3.17835	240	18	TRUE
20227	66.3439	7745420	3.39604	240	6	TRUE
20230	70.5561	7283020	1.44996	240	5	TRUE
20251	89.5533	5738050	2.91942	240	6	TRUE
20253	59.3313	8660870	2.19174	240	6	TRUE
20296	98.4009	5222120	8.84467	240	16	TRUE
20320	41.3403	12430000	1.89121	240	5	TRUE
20332	102.047	5035560	1.82446	240	7	TRUE
20336	111.463	4610160	1.86853	240	13	TRUE
20340	113.757	4517190	2.6952	232	5	TRUE
20353	81.4049	6312410	3.60524	241	11	TRUE
20381	67.8652	7571790	3.04546	241	10	TRUE
20385	46.7048	11002300	4.83146	241	6	TRUE
20412	44.626	11514800	3.96087	241	5	TRUE
20440	77.2816	6649200	8.38352	241	30	TRUE
20447	32.155	15980800	2.21737	241	5	TRUE
20458	106.979	4803360	5.98861	241	11	TRUE
20486	52.9774	9699630	4.87853	242	13	TRUE
20508	61.2833	8385010	1.68182	242	5	TRUE
20518	69.1841	7427450	5.44887	242	7	TRUE
20544	51.844	9911680	7.86811	242	15	TRUE
20563	82.1955	6251690	1.95662	242	6	TRUE
20583	101.303	5072500	2.6642	242	8	TRUE
20595	111.583	4605190	5.14534	243	6	TRUE
20605	34.5771	14861300	1.66321	243	6	TRUE
20612	133.064	3861760	3.88556	243	11	TRUE
20615	90.0775	5704650	4.45685	243	6	TRUE
20633	29.544	17393100	3.20444	243	5	TRUE
20646	40.5205	12681500	2.56522	243	6	TRUE
20661	49.2065	10443000	2.1275	243	10	TRUE
20662	96.3275	5334520	3.634	243	6	TRUE
20675	67.1272	7655040	3.82699	243	6	TRUE
20694	62.7874	8184150	3.78885	243	10	TRUE
20709	133.465	3850160	5.11345	243	10	TRUE
20722	176.088	2918210	2.28732	232	9	TRUE
20735	90.7344	5663360	2.64363	244	6	TRUE
20749	43.4026	11839400	1.83923	244	5	TRUE
20753	34.9486	14703400	2.02122	244	5	TRUE
20762	52.5932	9770480	13.4235	244	18	TRUE
20774	41.618	12347100	2.59568	244	6	TRUE
20776	52.371	9811950	2.02071	244	5	TRUE
20780	41.9067	12262000	2.7305	244	6	TRUE
20804	59.2013	8679900	2.22174	244	6	TRUE
20820	89.8016	5722180	2.86154	244	7	TRUE
20833	35.9327	14300600	3.07864	244	8	TRUE
20837	80.2621	6402290	2.34956	244	8	TRUE
20855	51.3132	10014200	3.6304	245	8	TRUE
20865	149.285	3442150	2.57901	245	10	TRUE
20875	63.9974	8029410	5.24634	245	6	TRUE
20931	51.8247	9915380	2.68317	245	6	TRUE
20969	67.6827	7592210	1.71468	245	6	TRUE
20975	187.532	2740130	1.71154	246	7	TRUE
20982	56.2081	9142120	2.27729	246	6	TRUE
20984	49.4209	10397600	1.87444	246	6	TRUE
21022	44.5822	11526200	3.0375	246	6	TRUE
21053	93.8265	5476720	3.94043	246	8	TRUE
21056	27.2735	18841100	1.3387	246	5	TRUE
21070	42.8598	11989400	2.62255	246	6	TRUE
21078	89.3501	5751100	6.69032	246	5	TRUE
21084	49.7114	10336900	1.2831	246	5	TRUE
21107	78.6091	6536920	9.50892	232	12	TRUE
21108	148.848	3452260	7.70487	238	6	TRUE
21115	39.8493	12895100	1.49215	247	6	TRUE
21168	45.208	11366600	2.19979	247	7	TRUE
21211	217.824	2359070	3.04577	247	11	TRUE
21224	104.851	4900850	1.54105	247	6	TRUE
21229	96.1064	5346800	5.12508	234	11	TRUE
21330	108.837	4721400	6.84633	248	14	TRUE
21339	53.1277	9672190	2.6164	248	6	TRUE
21361	65.9631	7790130	1.9216	249	6	TRUE
21416	76.7807	6692590	6.77738	249	5	TRUE
21428	32.6313	15747500	1.82526	249	6	TRUE
21440	146.323	3511830	3.20947	249	6	TRUE
21466	37.7727	13604000	2.36751	249	5	TRUE
21467	48.3314	10632000	2.91927	249	10	TRUE
21481	67.207	7645950	2.39042	249	7	TRUE
21493	107.749	4769070	2.54385	250	12	TRUE
21510	79.2113	6487220	6.12361	250	8	TRUE
21526	51.7457	9930520	4.96519	250	7	TRUE
21578	38.0536	13503600	1.20098	250	5	TRUE
21594	40.3027	12750000	1.81603	250	6	TRUE
21611	63.5066	8091460	2.5992	251	6	TRUE
21616	86.4759	5942250	2.7052	251	9	TRUE
21732	100.018	5137670	2.58769	251	14	TRUE
21857	129.721	3961280	2.40202	252	9	TRUE
21867	80.8228	6357870	1.48023	253	6	TRUE
21875	75.1267	6839930	5.60222	253	10	TRUE
21913	34.6669	14822800	5.86196	253	6	TRUE
21964	44.6957	11496900	3.25412	253	5	TRUE
21980	89.0767	5768750	2.91791	253	10	TRUE
21983	137.021	3750240	5.44213	253	5	TRUE
22011	73.831	6959960	3.61779	253	6	TRUE
22016	95.2766	5393370	1.52496	254	8	TRUE
22017	104.316	4926000	3.0419	254	7	TRUE
22029	48.0366	10697300	1.55441	254	7	TRUE
22047	41.6739	12330500	3.44891	254	5	TRUE
22051	78.6865	6530490	2.37623	254	5	TRUE
22077	65.0113	7904180	2.2488	254	8	TRUE
22089	96.8346	5306590	4.23816	254	8	TRUE
22093	54.5039	9427970	3.22587	254	10	TRUE
22123	116.774	4400490	3.45725	254	10	TRUE
22124	154.157	3333370	2.16321	254	7	TRUE
22134	137.206	3745180	4.0769	255	8	TRUE
22153	91.3209	5626990	2.53259	255	8	TRUE
22158	55.7712	9213750	5.72483	255	13	TRUE
22169	55.6863	9227790	5.12545	255	10	TRUE
22215	41.5925	12354700	1.82366	255	5	TRUE
22281	107.623	4774650	1.98089	256	5	TRUE
22287	63.2476	8124600	4.56686	256	9	TRUE
22328	79.5381	6460570	1.4513	256	8	TRUE
22333	30.0075	17124500	5.40741	256	5	TRUE
22351	82.1968	6251600	4.11299	256	13	TRUE
22359	65.9926	7786650	4.75472	256	5	TRUE
22368	26.273	19558600	2.10357	256	8	TRUE
22371	54.398	9446320	3.13414	256	5	TRUE
22372	66.8033	7692160	2.77921	256	9	TRUE
22377	68.8141	7467380	3.50128	256	14	TRUE
22381	45.1499	11381200	2.35757	256	5	TRUE
22383	81.1522	6332070	3.02281	256	5	TRUE
22385	74.7514	6874270	5.10609	256	17	TRUE
22394	65.5575	7838330	1.67696	257	8	TRUE
22395	111.237	4619530	2.09771	257	7	TRUE
22415	133.912	3837300	1.78651	257	7	TRUE
22420	40.8777	12570700	7.7659	257	6	TRUE
22425	61.8274	8311220	7.90168	257	7	TRUE
22487	46.2883	11101300	1.96187	257	5	TRUE
22499	97.1059	5291760	5.03633	257	5	TRUE
22513	45.5978	11269400	3.95729	257	5	TRUE
22526	74.1176	6933060	2.96823	257	8	TRUE
22529	32.687	15720700	2.02417	257	6	TRUE
22533	248.691	2066260	4.90733	239	16	TRUE
22539	97.8183	5253220	3.74073	258	16	TRUE
22548	129.727	3961080	3.80189	258	6	TRUE
22554	62.1033	8274300	3.95023	258	5	TRUE
22571	86.9812	5907730	2.8385	258	11	TRUE
22585	38.8879	13213900	2.05614	258	5	TRUE
22635	98.5977	5211700	1.84507	258	5	TRUE
22654	101.942	5040740	3.55744	259	6	TRUE
22658	116.629	4405930	2.44848	259	11	TRUE
22664	72.8689	7051860	3.75741	259	8	TRUE
22670	33.3026	15430100	1.88488	259	5	TRUE
22684	65.3664	7861240	5.95176	259	5	TRUE
22706	37.5725	13676500	3.27927	259	6	TRUE
22733	64.6542	7947850	1.6529	259	6	TRUE
22738	93.9043	5472180	5.52653	259	18	TRUE
22744	154.78	3319940	3.63882	259	6	TRUE
22748	92.1303	5577550	1.59599	259	5	TRUE
22764	70.9827	7239240	2.55037	249	5	TRUE
22773	110.047	4669470	3.27499	260	7	TRUE
22774	81.3555	6316250	1.7117	260	11	TRUE
22820	62.6239	8205510	8.79212	260	11	TRUE
22831	59.2857	8667550	5.47366	260	5	TRUE
22864	91.0398	5644360	5.47203	260	11	TRUE
22881	44.399	11573700	2.94943	260	9	TRUE
22887	35.1272	14628600	1.42776	260	7	TRUE
22895	50.0892	10258900	4.41294	260	8	TRUE
22921	104.35	4924410	2.44111	261	6	TRUE
22941	103.367	4971210	2.67268	261	6	TRUE
22988	72.7914	7059370	2.87587	261	7	TRUE
23001	59.8885	8580300	2.83821	261	6	TRUE
23009	50.4897	10177500	1.85411	262	5	TRUE
23025	68.7876	7470260	3.79328	262	5	TRUE
23032	114.188	4500140	6.16026	262	8	TRUE
23044	43.4187	11835000	2.23726	262	5	TRUE
23065	47.5811	10799700	3.18517	262	6	TRUE
23104	50.6362	10148100	1.49932	262	5	TRUE
23128	91.9301	5589700	2.57944	262	7	TRUE
23129	41.8144	12289100	1.49504	262	5	TRUE
23140	36.0031	14272700	4.33931	262	6	TRUE
23190	48.6622	10559800	2.44478	263	5	TRUE
23209	66.9721	7672770	8.83529	263	7	TRUE
23237	90.5069	5677590	3.18934	263	5	TRUE
23245	126.643	4057570	7.69172	263	7	TRUE
23255	38.2574	13431700	2.01869	263	5	TRUE
23272	74.4736	6899910	2.86044	263	13	TRUE
23297	62.4111	8233490	3.13986	264	6	TRUE
23299	62.5129	8220090	3.94129	264	5	TRUE
23338	38.0091	13519400	2.8573	264	7	TRUE
23362	36.8947	13927800	9.15974	264	7	TRUE
23394	74.0072	6943390	1.73369	264	9	TRUE
23401	154.734	3320940	3.81141	265	7	TRUE
23416	62.8177	8180200	4.04972	265	6	TRUE
23422	90.6096	5671160	3.70406	265	27	TRUE
23445	37.2652	13789300	6.59355	265	6	TRUE
23461	30.9847	16584300	4.44675	265	6	TRUE
23505	38.5516	13329200	2.00593	265	6	TRUE
23512	87.8851	5846960	2.66939	265	9	TRUE
23552	70.6308	7275310	4.78145	266	14	TRUE
23555	75.757	6783020	4.30713	266	8	TRUE
23581	63.3458	8112000	4.85836	266	12	TRUE
23634	59.6409	8615930	3.1557	266	6	TRUE
23647	126.594	4059130	2.36839	266	9	TRUE
23655	82.4779	6230290	4.84773	250	14	TRUE
23656	47.648	10784500	5.09546	254	10	TRUE
23667	35.7689	14366100	5.2489	267	5	TRUE
23714	72.5915	7078810	2.02686	267	5	TRUE
23721	35.9084	14310400	1.59678	267	5	TRUE
23734	45.1708	11376000	2.07775	267	6	TRUE
23747	48.5449	10585300	3.69628	267	10	TRUE
23752	55.1116	9324010	1.47228	267	5	TRUE
23753	59.3194	8662620	5.52965	267	11	TRUE
23771	116.427	4413580	2.95693	268	10	TRUE
23790	77.0877	6665930	2.5174	268	6	TRUE
23792	24.2607	21180800	7.45279	268	6	TRUE
23811	43.5478	11799900	2.99949	268	5	TRUE
23813	85.0803	6039720	4.21776	268	5	TRUE
23839	44.9599	11429300	2.35031	268	5	TRUE
23844	74.7345	6875820	2.2998	268	5	TRUE
23891	176.711	2907920	1.71366	269	22	TRUE
23916	103.24	4977360	2.9726	269	6	TRUE
23918	149.78	3430760	9.73874	269	7	TRUE
23930	25.7541	19952600	2.17919	269	5	TRUE
23962	34.9945	14684100	3.95771	269	5	TRUE
23984	66.2938	7751270	2.43117	269	5	TRUE
24009	56.5119	9092980	3.46561	269	8	TRUE
24015	86.5714	5935690	1.88138	269	9	TRUE
24022	81.9411	6271110	2.07994	270	11	TRUE
24031	82.4103	6235400	2.88306	270	18	TRUE
24102	74.5595	6891960	1.54378	270	5	TRUE
24131	82.01	6265830	2.78443	270	7	TRUE
24132	45.6074	11267100	2.44362	270	6	TRUE
24141	118.893	4322040	2.92145	262	5	TRUE
24157	56.0475	9168310	6.33884	271	15	TRUE
24158	163.965	3133970	1.94266	271	11	TRUE
24161	63.9134	8039960	3.91429	271	6	TRUE
24163	53.035	9689100	2.30198	271	5	TRUE
24189	51.3001	10016800	5.62633	271	5	TRUE
24216	138.844	3701000	6.34481	271	14	TRUE
24226	53.5257	9600270	10.3396	271	6	TRUE
24231	73.8426	6958870	3.40369	271	5	TRUE
24232	73.5693	6984730	6.66243	271	10	TRUE
24256	89.8216	5720910	3.1538	271	11	TRUE
24265	96.0407	5350450	4.15529	271	5	TRUE
24269	105.716	4860770	1.94593	257	12	TRUE
24270	74.2534	6920370	5.44698	262	7	TRUE
24271	72.8313	7055500	1.9139	272	11	TRUE
24289	71.1158	7225700	1.20015	272	6	TRUE
24328	28.7148	17895400	2.50725	272	5	TRUE
24335	79.2988	6480060	2.04572	272	5	TRUE
24348	61.7297	8324370	2.84453	272	8	TRUE
24353	86.1691	5963400	6.81465	272	14	TRUE
24362	85.7752	5990790	2.96466	272	8	TRUE
24373	108.286	4745390	3.68533	272	6	TRUE
24385	115.605	4444960	1.58352	272	6	TRUE
24387	175.732	2924120	5.37387	260	10	TRUE
24392	96.3675	5332310	5.21893	273	6	TRUE
24400	76.3999	6725940	3.43258	273	5	TRUE
24432	101.255	5074930	3.67589	273	14	TRUE
24497	36.7716	13974400	1.72586	273	6	TRUE
24504	87.2378	5890350	5.41767	273	14	TRUE
24545	118.251	4345520	1.50245	274	6	TRUE
24598	55.7847	9211510	2.02342	274	6	TRUE
24639	60.0193	8561610	3.86805	274	15	TRUE
24642	95.3438	5389560	6.33509	274	10	TRUE
24644	93.8445	5475670	2.01491	274	6	TRUE
24655	69.313	7413640	2.1543	274	5	TRUE
24664	133.985	3835200	4.06636	275	5	TRUE
24672	121.484	4229880	3.65841	275	10	TRUE
24783	106.919	4806100	3.92075	276	11	TRUE
24791	107.265	4790580	1.86998	276	6	TRUE
24830	77.749	6609230	3.44681	276	7	TRUE
24852	52.0275	9876720	3.10156	276	6	TRUE
24855	63.766	8058550	3.11701	276	6	TRUE
24919	105.691	4861910	3.72359	277	15	TRUE
24933	28.3181	18146100	1.50281	277	7	TRUE
24978	42.721	12028300	2.60348	277	5	TRUE
24997	53.2498	9650010	2.2573	277	5	TRUE
25020	61.0964	8410660	2.89773	277	6	TRUE
25024	128.898	3986560	1.8287	267	8	TRUE
25034	178.793	2874050	3.66237	278	9	TRUE
25123	57.0584	9005880	1.54931	278	6	TRUE
25140	133.518	3848620	6.70475	278	26	TRUE
25160	61.8109	8313440	5.53044	279	5	TRUE
25236	73.4587	6995240	3.52357	279	8	TRUE
25257	97.6446	5262570	3.77829	279	7	TRUE
25264	62.9239	8166390	1.85588	280	5	TRUE
25274	94.717	5425230	2.0647	280	10	TRUE
25281	76.9764	6675570	12.3383	280	5	TRUE
25367	69.1194	7434400	2.20894	280	5	TRUE
25376	77.8784	6598250	2.80549	280	6	TRUE
25378	78.7853	6522300	2.96062	280	15	TRUE
25382	157.303	3266700	4.25842	281	10	TRUE
25386	56.4396	9104620	2.65735	281	8	TRUE
25390	72.1179	7125300	7.18652	281	11	TRUE
25397	51.8877	9903340	5.47699	281	7	TRUE
25439	45.9806	11175600	2.9239	281	5	TRUE
25455	63.7518	8060340	6.26716	281	19	TRUE
25464	53.9836	9518850	3.54363	281	15	TRUE
25492	55.7352	9219690	3.67266	281	10	TRUE
25496	162.695	3158430	2.92434	260	19	TRUE
25549	112.49	4568060	4.46046	282	5	TRUE
25578	43.2396	11884000	3.42383	282	5	TRUE
25628	86.7418	5924040	3.264	282	18	TRUE
25662	110.925	4632500	2.06024	283	11	TRUE
25671	75.442	6811340	2.36974	283	11	TRUE
25734	93.2518	5510470	4.8556	283	6	TRUE
25736	71.8343	7153430	3.32082	283	15	TRUE
25758	110.66	4643590	1.79984	284	16	TRUE
25759	118.969	4319300	4.72772	284	13	TRUE
25770	38.0869	13491800	3.32791	284	6	TRUE
25776	53.3503	9631840	1.69982	284	5	TRUE
25818	52.4269	9801480	5.30125	284	9	TRUE
25835	49.0044	10486000	4.62646	284	5	TRUE
25844	126.343	4067200	5.66146	284	7	TRUE
25859	58.368	8803820	3.29257	284	7	TRUE
25867	45.2505	11355900	1.42167	284	5	TRUE
25869	81.0995	6336180	8.53718	284	8	TRUE
25886	56.9749	9019070	5.81785	285	16	TRUE
25898	76.0159	6759920	2.61894	285	6	TRUE
25913	61.721	8325550	2.40413	285	7	TRUE
25950	26.2551	19571800	3.14203	285	5	TRUE
25956	72.4911	7088610	6.50415	285	14	TRUE
25968	62.4406	8229600	3.12734	285	6	TRUE
26005	52.3022	9824850	5.52131	285	8	TRUE
26015	55.9525	9183880	2.00909	286	5	TRUE
26028	82.7685	6208410	4.59966	286	9	TRUE
26029	74.6887	6880040	2.46928	286	16	TRUE
26040	72.1367	7123440	1.66086	286	6	TRUE
26077	105.231	4883190	1.69855	286	5	TRUE
26098	47.4544	10828500	3.27574	286	6	TRUE
26106	44.6195	11516500	3.40617	286	8	TRUE
26111	75.3646	6818340	1.94348	286	6	TRUE
26112	67.3272	7632300	2.64881	286	8	TRUE
26127	105.149	4886970	3.12113	287	7	TRUE
26129	47.7471	10762100	2.0691	287	7	TRUE
26144	41.6147	12348100	2.25899	287	5	TRUE
26179	57.0763	9003060	2.49842	287	5	TRUE
26215	57.923	8871460	3.09721	287	5	TRUE
26218	53.316	9638040	3.7155	287	9	TRUE
26222	35.6332	14420900	1.64467	287	5	TRUE
26228	69.2303	7422490	3.27315	287	8	TRUE
26236	76.83	6688290	3.62176	287	7	TRUE
26246	89.7289	5726820	3.08398	288	18	TRUE
26247	129.744	3960570	2.41147	288	8	TRUE
26252	93.1991	5513580	1.89431	288	6	TRUE
26261	59.1133	8692820	1.8337	288	7	TRUE
26267	75.7602	6782740	2.50606	288	7	TRUE
26271	42.9153	11973800	1.67323	288	5	TRUE
26272	62.9175	8167220	2.75695	288	9	TRUE
26368	74.9105	6859670	3.56881	288	9	TRUE
26370	61.1418	8404420	2.74435	288	6	TRUE
26496	62.562	8213630	4.75393	289	9	TRUE
26502	95.0452	5406500	4.60696	263	24	TRUE
26503	34.9371	14708200	4.60239	280	7	TRUE
26532	110.887	4634080	18.6682	290	7	TRUE
26586	41.0063	12531300	8.1203	290	5	TRUE
26605	77.4433	6635320	5.21062	290	18	TRUE
26621	43.4307	11831700	2.0986	290	7	TRUE
26623	47.0226	10928000	4.80813	290	9	TRUE
26645	79.2314	6485570	6.47697	291	7	TRUE
26721	59.7346	8602410	8.0462	291	5	TRUE
26728	97.9683	5245180	1.82113	291	5	TRUE
26733	87.2696	5888210	2.07367	292	10	TRUE
26741	34.6854	14814900	2.22472	292	5	TRUE
26753	81.9577	6269830	3.20022	292	7	TRUE
26758	51.3612	10004800	2.08735	292	7	TRUE
26803	39.8768	12886200	4.40126	292	5	TRUE
26856	67.6936	7590990	2.22799	284	6	TRUE
26865	58.321	8810910	7.88333	293	5	TRUE
26954	55.9104	9190810	5.64469	293	14	TRUE
26975	95.8775	5359560	2.04349	293	6	TRUE
26979	68.1756	7537320	2.84116	279	11	TRUE
26982	124.622	4123350	2.56867	294	9	TRUE
26994	88.0994	5832740	1.35686	294	6	TRUE
27057	35.7428	14376600	18.3181	294	5	TRUE
27071	45.7666	11227900	3.20972	294	7	TRUE
27119	49.6928	10340800	2.8891	295	6	TRUE
27124	142.48	3606560	1.53962	295	7	TRUE
27133	39.3362	13063300	3.46289	295	8	TRUE
27161	37.3268	13766600	3.2475	295	5	TRUE
27174	50.3764	10200400	2.43783	295	6	TRUE
27179	54.5117	9426620	6.91618	295	7	TRUE
27209	47.8616	10736400	3.09714	295	5	TRUE
27227	99.2894	5175390	2.45797	296	13	TRUE
27229	123.528	4159880	3.5724	296	23	TRUE
27235	155.498	3304610	2.95494	296	10	TRUE
27386	100.177	5129540	1.78717	297	5	TRUE
27413	25.3923	20236900	1.87212	297	6	TRUE
27440	49.0629	10473500	3.54723	297	7	TRUE
27442	86.8216	5918590	3.17577	297	7	TRUE
27444	64.3857	7980990	4.25382	297	5	TRUE
27452	65.8674	7801450	11.8916	297	15	TRUE
27453	117.446	4375280	2.45778	285	10	TRUE
27462	45.9543	11182000	5.8254	298	9	TRUE
27464	83.6628	6142050	5.10608	298	13	TRUE
27546	72.6431	7073780	4.48997	298	8	TRUE
27583	39.3199	13068700	5.51852	298	5	TRUE
27599	79.9785	6424990	2.4823	298	10	TRUE
27602	62.9093	8168290	1.73376	299	6	TRUE
27603	76.7072	6699000	2.16934	299	11	TRUE
27605	118.9	4321810	2.40411	299	6	TRUE
27609	40.0595	12827500	1.82425	299	8	TRUE
27613	78.0122	6586930	3.69955	299	6	TRUE
27630	79.2502	6484040	4.11654	299	6	TRUE
27641	75.4941	6806640	3.39521	299	11	TRUE
27668	102.852	4996120	3.35966	299	6	TRUE
27705	57.6788	8909010	3.41978	299	8	TRUE
27712	114.618	4483230	2.45811	300	10	TRUE
27724	65.6617	7825890	1.78539	300	5	TRUE
27726	79.9807	6424820	2.65035	300	14	TRUE
27731	43.4525	11825800	2.09371	300	5	TRUE
27797	77.9741	6590150	6.19523	300	7	TRUE
27823	43.299	11867700	7.76894	300	6	TRUE
27844	44.3913	11575700	1.87203	301	6	TRUE
27853	137.821	3728480	1.93857	301	10	TRUE
27863	44.1055	11650700	3.03003	301	5	TRUE
27915	36.0222	14265100	1.70428	301	5	TRUE
27924	68.5993	7490770	8.85306	301	15	TRUE
27927	40.159	12795700	1.56921	301	8	TRUE
27934	51.4623	9985200	2.95134	301	6	TRUE
27956	97.256	5283600	3.18992	301	5	TRUE
27964	68.6727	7482760	2.78199	301	5	TRUE
27976	63.9823	8031300	2.54709	302	5	TRUE
27984	96.2036	5341390	2.70244	302	8	TRUE
27987	48.0011	10705200	2.01812	302	5	TRUE
28081	114.059	4505230	7.96686	294	6	TRUE
28085	75.2392	6829700	2.82761	303	13	TRUE
28096	35.1331	14626100	4.34502	303	6	TRUE
28097	134.991	3806630	4.24241	303	6	TRUE
28100	105.994	4848040	7.23458	303	6	TRUE
28169	45.9257	11189000	1.5635	303	5	TRUE
28170	115.927	4432610	6.98735	303	9	TRUE
28199	111.345	4615030	4.91615	303	5	TRUE
28201	76.2956	6735140	3.06028	303	7	TRUE
28227	37.5191	13696000	1.4665	304	5	TRUE
28314	133.992	3835000	4.29982	304	9	TRUE
28323	66.3167	7748590	1.9518	304	10	TRUE
28366	87.3834	5880540	9.09993	305	18	TRUE
28396	60.5054	8492810	4.91881	305	6	TRUE
28400	41.9568	12247400	1.64908	305	7	TRUE
28402	74.2471	6920960	1.69241	305	7	TRUE
28405	50.3039	10215100	2.3783	305	5	TRUE
28426	127.355	4034870	2.44423	305	7	TRUE
28521	82.4368	6233400	6.7696	306	6	TRUE
28529	34.7393	14791900	1.80273	306	5	TRUE
28539	94.4325	5441570	2.03947	306	14	TRUE
28544	102.226	5026730	2.40358	306	6	TRUE
28560	36.3518	14135800	1.49368	307	6	TRUE
28566	55.1698	9314170	2.06257	307	7	TRUE
28572	99.3628	5171570	1.96519	307	5	TRUE
28632	52.2149	9841270	1.33087	307	5	TRUE
28633	39.2593	13088900	7.44267	307	6	TRUE
28675	53.2308	9653450	2.68404	307	6	TRUE
28685	118.175	4348290	2.795	269	36	TRUE
28690	76.8784	6684080	1.85859	308	7	TRUE
28691	92.6444	5546600	1.95257	308	5	TRUE
28698	61.8361	8310050	2.84436	308	11	TRUE
28723	60.741	8459880	2.14062	308	6	TRUE
28743	45.4336	11310200	6.62844	308	8	TRUE
28783	62.0194	8285500	4.62492	308	6	TRUE
28796	63.4201	8102500	8.10387	308	23	TRUE
28798	109.186	4706300	2.69027	308	8	TRUE
28803	55.833	9203540	6.63604	308	5	TRUE
28842	138.664	3705790	2.91579	309	6	TRUE
28929	64.5348	7962550	2.68291	309	6	TRUE
28931	50.0217	10272800	2.91475	309	5	TRUE
28941	95.0465	5406420	2.25501	310	19	TRUE
29047	91.7547	5600380	2.37733	310	11	TRUE
29060	66.9167	7679120	1.50463	311	7	TRUE
29070	40.8002	12594600	3.95119	311	7	TRUE
29076	78.6693	6531920	5.41622	311	12	TRUE
29085	178.498	2878810	3.80962	311	10	TRUE
29089	58.565	8774210	4.49842	311	7	TRUE
29163	31.2283	16455000	1.85986	311	11	TRUE
29175	108.163	4750790	3.23124	311	18	TRUE
29198	71.9494	7141980	2.11076	312	7	TRUE
29215	45.4682	11301600	4.93281	312	5	TRUE
29223	37.4969	13704100	4.25085	312	6	TRUE
29233	43.7557	11743900	2.26712	312	5	TRUE
29263	37.9329	13546600	3.48952	312	6	TRUE
29271	64.7209	7939650	8.54334	312	14	TRUE
29277	88.4766	5807880	5.28041	312	10	TRUE
29294	95.601	5375060	2.14776	312	6	TRUE
29412	42.6976	12034900	12.3196	306	5	TRUE
29423	78.8719	6515140	1.88297	314	6	TRUE
29497	52.1339	9856580	2.91577	314	6	TRUE
29524	140.927	3646290	3.81055	314	16	TRUE
29533	86.5467	5937390	2.72082	272	40	TRUE
29536	44.4463	11561400	1.2716	315	5	TRUE
29543	73.005	7038720	4.05149	315	10	TRUE
29550	67.3959	7624520	2.03192	315	5	TRUE
29557	80.4491	6387410	12.4253	315	8	TRUE
29561	65.8997	7797630	2.21672	315	5	TRUE
29565	102.717	5002670	2.26356	315	6	TRUE
29569	31.3148	16409600	1.76151	315	5	TRUE
29582	50.1396	10248600	2.24337	315	5	TRUE
29584	132.358	3882370	2.4383	315	6	TRUE
29638	44.1665	11634600	2.98688	315	5	TRUE
29653	35.1572	14616100	2.24947	305	8	TRUE
29654	149.128	3445770	4.08663	305	8	TRUE
29677	118.168	4348550	2.04222	316	7	TRUE
29695	58.9689	8714110	5.56716	316	6	TRUE
29794	78.2497	6566940	3.2353	316	7	TRUE
29796	113.427	4530330	8.68875	316	12	TRUE
29797	107.148	4795790	2.19917	316	6	TRUE
29810	57.2315	8978650	1.35778	316	5	TRUE
29814	176.939	2904170	2.03329	317	9	TRUE
29819	39.9513	12862200	4.7327	317	6	TRUE
29855	42.6556	12046800	7.14741	317	5	TRUE
29867	53.3377	9634110	5.17042	317	5	TRUE
29870	113.701	4519420	5.32677	317	7	TRUE
29899	80.902	6351650	12.4857	317	5	TRUE
29905	25.5442	20116600	2.12465	317	6	TRUE
29917	48.7879	10532600	6.77466	317	5	TRUE
29950	74.4751	6899770	3.07309	318	15	TRUE
30027	49.5988	10360400	1.8477	318	5	TRUE
30077	140.48	3657910	1.96267	319	7	TRUE
30079	50.8079	10113800	3.92391	319	6	TRUE
30086	48.9825	10490700	3.49972	319	5	TRUE
30121	28.2064	18217900	3.72519	319	5	TRUE
30172	71.9732	7139620	3.37665	319	5	TRUE
30207	127.279	4037300	4.11547	320	8	TRUE
30291	68.9104	7456950	6.65957	320	7	TRUE
30292	127.28	4037260	6.26918	320	7	TRUE
30422	37.2348	13800600	4.42246	321	6	TRUE
30446	166.265	3090620	2.56271	321	8	TRUE
30505	96.872	5304540	4.80065	322	9	TRUE
30519	71.5618	7180660	4.22175	322	8	TRUE
30543	40.1366	12802800	12.2732	322	5	TRUE
30546	115.067	4465770	1.35865	322	5	TRUE
30550	101.307	5072330	6.3328	322	8	TRUE
30578	54.9934	9344060	4.72567	322	5	TRUE
30590	47.1481	10898900	1.55563	322	6	TRUE
30605	78.7436	6525750	2.62879	323	13	TRUE
30606	69.5616	7387140	4.86275	323	14	TRUE
30628	136.489	3764840	3.40225	323	7	TRUE
30630	62.4746	8225130	3.69063	323	9	TRUE
30652	111.051	4627250	4.17836	323	5	TRUE
30667	42.5383	12080000	2.77398	323	5	TRUE
30681	49.1059	10464400	4.5745	323	10	TRUE
30720	92.0578	5581940	4.23476	309	12	TRUE
30722	91.727	5602070	2.85942	324	6	TRUE
30761	101.185	5078450	8.37774	324	6	TRUE
30816	92.8911	5531870	3.36847	324	6	TRUE
30837	127.641	4025840	4.87712	324	6	TRUE
30840	42.4608	12102000	5.49281	324	11	TRUE
30848	104.438	4920270	3.30143	324	12	TRUE
30863	45.3208	11338300	1.7199	324	7	TRUE
30866	47.3915	10842900	3.04823	325	5	TRUE
30873	97.5578	5267250	10.6419	325	18	TRUE
30951	46.8043	10978900	2.765	325	5	TRUE
30955	34.1227	15059200	4.40816	325	5	TRUE
30958	80.7777	6361430	2.89492	325	18	TRUE
30971	60.0909	8551400	3.55315	326	5	TRUE
30972	114.458	4489530	3.55106	326	13	TRUE
30978	152.414	3371480	2.20523	326	6	TRUE
30982	103.442	4967650	1.76648	326	6	TRUE
31000	40.9779	12540000	3.43747	326	9	TRUE
31043	48.3536	10627200	2.1457	326	5	TRUE
31073	60.0572	8556200	1.7808	326	7	TRUE
31084	65.352	7862980	3.95398	326	5	TRUE
31124	26.6062	19313600	6.83644	327	5	TRUE
31128	51.6902	9941170	1.52847	327	5	TRUE
31167	36.1517	14214000	3.55459	327	5	TRUE
31191	105.641	4864210	4.004	327	5	TRUE
31195	145.655	3527940	3.82747	327	8	TRUE
31228	32.4703	15825600	1.84263	320	5	TRUE
31233	109.691	4684630	4.60672	328	6	TRUE
31236	43.782	11736800	1.70455	328	5	TRUE
31285	62.2882	8249740	8.08817	328	8	TRUE
31346	130.897	3925680	6.37017	328	37	TRUE
31354	158.058	3251080	3.51517	328	8	TRUE
31367	42.6901	12037000	5.26286	329	11	TRUE
31384	131.754	3900150	2.25903	329	5	TRUE
31386	38.3489	13399600	1.91163	329	7	TRUE
31422	41.4159	12407300	3.79019	329	5	TRUE
31432	45.1038	11392900	1.77576	329	5	TRUE
31481	36.7983	13964300	5.86715	329	5	TRUE
31490	147.952	3473170	3.78846	329	18	TRUE
31496	39.6214	12969300	2.27723	329	5	TRUE
31508	65.0783	7896050	4.86615	301	23	TRUE
31515	96.1913	5342080	2.00409	330	26	TRUE
31528	131.249	3915160	3.49222	330	12	TRUE
31556	95.6091	5374610	20.0203	330	11	TRUE
31562	61.4959	8356020	2.69421	330	5	TRUE
31610	103.72	4954330	4.73844	331	5	TRUE
31624	60.9269	8434060	1.93658	331	7	TRUE
31729	88.026	5837610	4.66449	331	10	TRUE
31733	113.431	4530160	2.86211	331	5	TRUE
31754	65.1203	7890960	1.89454	331	10	TRUE
31755	123.146	4172770	2.14875	331	5	TRUE
31837	137.293	3742800	4.41773	332	13	TRUE
31888	107.41	4784090	4.74608	322	7	TRUE
31893	58.1738	8833200	3.87434	333	6	TRUE
31914	47.7781	10755200	2.103	333	7	TRUE
31928	128.648	3994310	4.99208	333	8	TRUE
31948	36.3238	14146700	3.9085	333	7	TRUE
31963	64.4852	7968670	2.21806	333	5	TRUE
31965	52.8906	9715560	6.64702	333	7	TRUE
31966	43.003	11949400	3.15736	333	7	TRUE
31968	83.145	6180310	8.28128	333	18	TRUE
32001	110.767	4639110	5.20544	333	5	TRUE
32005	64.3085	7990560	3.58392	333	5	TRUE
32040	45.2821	11348000	1.86238	334	5	TRUE
32081	48.3444	10629200	2.38948	334	5	TRUE
32085	115.416	4452270	4.81112	334	5	TRUE
32135	47.0601	10919300	2.2411	334	5	TRUE
32161	144.286	3561400	3.74124	335	7	TRUE
32173	58.1039	8843830	4.93968	335	6	TRUE
32176	61.675	8331760	2.56151	335	10	TRUE
32181	68.8768	7460590	3.97085	335	6	TRUE
32199	128.157	4009620	6.82185	335	6	TRUE
32214	33.1172	15516500	4.21511	335	7	TRUE
32230	111.32	4616080	3.63415	335	10	TRUE
32248	59.4865	8638280	3.52209	335	6	TRUE
32256	116.083	4426670	2.77976	335	5	TRUE
32279	70.0037	7340480	2.61551	336	7	TRUE
32282	63.1843	8132730	6.74343	336	5	TRUE
32311	87.3905	5880060	6.82183	336	7	TRUE
32345	86.5025	5940420	3.38817	336	5	TRUE
32355	68.1438	7540830	7.90039	336	6	TRUE
32374	60.558	8485440	2.53762	336	6	TRUE
32393	100.228	5126920	5.82996	327	5	TRUE
32397	178.73	2875080	1.97513	337	8	TRUE
32424	49.4844	10384300	3.87463	337	8	TRUE
32425	85.0184	6044120	3.00351	337	12	TRUE
32448	45.55	11281200	1.90274	337	6	TRUE
32456	29.0508	17688400	1.82742	337	5	TRUE
32489	81.0221	6342240	11.5663	337	8	TRUE
32497	55.3306	9287110	3.15241	337	10	TRUE
32525	53.5008	9604740	1.49466	338	9	TRUE
32538	46.7663	10987800	2.47378	338	6	TRUE
32544	120.915	4249760	1.85979	338	6	TRUE
32548	22.859	22479600	2.90065	338	5	TRUE
32569	31.4707	16328200	1.94136	338	5	TRUE
32594	74.8231	6867680	4.25458	338	5	TRUE
32615	29.3654	17498800	3.35472	338	5	TRUE
32645	141.554	3630140	6.67499	339	10	TRUE
32652	54.1226	9494390	4.16427	339	6	TRUE
32663	50.8701	10101400	6.45311	339	6	TRUE
32665	31.9537	16081400	2.29794	339	5	TRUE
32681	190.575	2696370	4.63424	339	7	TRUE
32743	94.6725	5427780	4.56501	339	7	TRUE
32750	76.8486	6686670	4.91446	339	6	TRUE
32756	42.7651	12015900	2.18628	339	5	TRUE
32772	94.065	5462830	2.97826	340	5	TRUE
32773	43.4921	11815000	1.78212	340	5	TRUE
32777	73.7266	6969820	2.3204	340	10	TRUE
32827	36.9279	13915200	7.68459	340	5	TRUE
32859	66.706	7703380	20.2329	340	5	TRUE
32862	109.061	4711700	10.8016	340	7	TRUE
32870	69.3545	7409200	1.69875	340	5	TRUE
32888	74.7172	6877410	2.08754	340	6	TRUE
32894	58.9598	8715460	5.51059	340	12	TRUE
32902	43.3334	11858300	2.33425	340	5	TRUE
32908	77.4208	6637250	3.26656	340	7	TRUE
32999	58.1354	8839050	4.14707	341	12	TRUE
33010	156.871	3275690	7.11063	341	8	TRUE
33025	46.4148	11071100	1.86256	341	5	TRUE
33077	107.643	4773770	5.32949	342	8	TRUE
33119	38.3035	13415500	2.83338	342	6	TRUE
33146	188.884	2720510	9.22167	342	10	TRUE
33154	68.0235	7554170	2.71168	342	12	TRUE
33156	77.5007	6630410	4.32514	342	8	TRUE
33162	123.986	4144510	3.3402	342	13	TRUE
33180	47.586	10798600	2.06073	343	12	TRUE
33197	105.815	4856240	2.15505	343	5	TRUE
33216	52.7339	9744410	2.87036	343	10	TRUE
33244	58.101	8844280	1.41224	343	6	TRUE
33255	53.5281	9599850	6.97724	343	10	TRUE
33292	55.5372	9252560	1.92389	343	9	TRUE
33302	97.8066	5253850	2.7509	344	9	TRUE
33365	62.4562	8227550	3.04847	344	5	TRUE
33367	59.2494	8672860	5.56754	344	7	TRUE
33380	37.3551	13756100	2.01608	344	5	TRUE
33392	50.9553	10084500	4.43062	344	16	TRUE
33400	78.2513	6566810	3.66139	344	5	TRUE
33411	100.968	5089370	2.23153	345	12	TRUE
33420	53.4709	9610120	1.8751	345	7	TRUE
33424	106.177	4839660	3.21439	345	23	TRUE
33426	64.6178	7952320	4.25569	345	5	TRUE
33438	79.4866	6464760	14.7669	345	5	TRUE
33452	44.2936	11601300	9.76796	345	5	TRUE
33455	50.3807	10199600	2.74286	345	8	TRUE
33503	66.225	7759330	1.76249	345	5	TRUE
33507	32.2074	15954800	1.74327	345	6	TRUE
33544	122.409	4197910	2.94493	346	5	TRUE
33613	74.5086	6896670	9.81687	346	7	TRUE
33626	51.5178	9974450	7.72392	346	13	TRUE
33629	25.5241	20132400	1.94671	346	8	TRUE
33641	40.0367	12834700	2.71696	346	5	TRUE
33645	59.9824	8566870	2.11316	346	9	TRUE
33661	136.316	3769650	5.2875	331	13	TRUE
33667	134.875	3809900	2.45833	347	43	TRUE
33675	76.9457	6678230	7.75085	347	12	TRUE
33716	44.2033	11624900	6.73582	347	8	TRUE
33761	39.7814	12917100	2.65803	347	6	TRUE
33781	41.0756	12510100	2.21784	347	5	TRUE
33830	46.2684	11106100	6.0072	348	6	TRUE
33833	67.8271	7576050	1.52644	348	5	TRUE
33854	84.5108	6080420	2.69711	348	6	TRUE
33865	59.298	8665750	19.2678	348	5	TRUE
33884	87.1328	5897450	5.42035	348	5	TRUE
33890	38.2099	13448400	1.80849	348	5	TRUE
33898	40.7563	12608100	1.81561	348	5	TRUE
33918	73.5094	6990420	2.01674	348	5	TRUE
33929	75.1616	6836750	2.13691	339	7	TRUE
33954	205.532	2500160	2.19488	349	9	TRUE
33971	53.0944	9678260	3.87913	349	5	TRUE
33975	114.143	4501910	6.13648	349	6	TRUE
34005	114.689	4480480	3.5493	349	9	TRUE
34022	41.0606	12514700	2.93016	349	5	TRUE
34044	45.9073	11193500	3.41615	349	6	TRUE
34051	107.489	4780580	1.88644	340	7	TRUE
34062	74.7104	6878040	2.68088	350	6	TRUE
34076	42.0462	12221400	3.02857	350	5	TRUE
34228	123.127	4173440	4.68468	351	5	TRUE
34293	31.3156	16409100	2.61791	351	5	TRUE
34298	57.7703	8894910	2.19714	351	5	TRUE
34323	107.948	4760290	2.13054	352	5	TRUE
34332	106.725	4814820	2.76279	352	5	TRUE
34442	149.878	3428530	2.53882	352	7	TRUE
34443	69.4855	7395230	2.7855	352	5	TRUE
34444	54.9807	9346220	2.07855	352	8	TRUE
34459	63.2188	8128300	7.24734	353	10	TRUE
34461	115.556	4446850	3.22175	353	21	TRUE
34500	92.264	5569460	4.56349	353	6	TRUE
34517	163.941	3134440	7.84053	353	9	TRUE
34527	44.518	11542800	5.04957	353	5	TRUE
34550	52.9641	9702070	3.33876	353	6	TRUE
34563	57.6845	8908130	3.17564	353	8	TRUE
34594	48.7494	10540900	1.93355	354	5	TRUE
34598	110.185	4663640	5.52265	354	5	TRUE
34617	82.13	6256680	4.77923	354	12	TRUE
34631	71.4123	7195700	2.3727	354	8	TRUE
34664	40.4519	12703000	1.65837	354	6	TRUE
34678	67.2609	7639820	7.01715	354	8	TRUE
34683	29.4423	17453200	6.15805	354	5	TRUE
34701	58.6707	8758400	2.32721	354	6	TRUE
34706	73.2154	7018480	3.44099	354	5	TRUE
34724	53.0966	9677850	2.3433	355	6	TRUE
34730	53.8567	9541270	2.11468	355	5	TRUE
34740	104.496	4917510	3.99835	355	8	TRUE
34824	162.297	3166170	2.38242	355	8	TRUE
34828	51.9995	9882040	6.24432	355	6	TRUE
34830	82.3081	6243150	6.62574	355	10	TRUE
34858	72.0394	7133060	4.11666	356	8	TRUE
34859	124.693	4121020	2.85566	356	6	TRUE
34868	29.5143	17410600	8.49925	356	6	TRUE
34886	144.863	3547210	2.58693	356	7	TRUE
34914	72.7333	7065010	6.24265	356	7	TRUE
34977	58.3463	8807090	2.74336	356	6	TRUE
34999	130.354	3942030	3.06641	356	15	TRUE
35049	35.1508	14618700	8.50795	357	6	TRUE
35062	46.8307	10972700	2.79215	357	5	TRUE
35134	43.9725	11686000	1.87541	357	8	TRUE
35136	156.956	3273920	2.12914	358	15	TRUE
35156	193.768	2651940	4.00789	358	9	TRUE
35198	58.7026	8753640	2.18799	358	7	TRUE
35209	56.9367	9025130	12.4611	358	7	TRUE
35217	94.9546	5411650	6.75786	358	5	TRUE
35228	39.477	13016700	7.16185	358	5	TRUE
35237	41.0536	12516800	2.87758	358	6	TRUE
35257	118.547	4334660	2.0365	359	19	TRUE
35266	43.3406	11856400	1.77395	359	5	TRUE
35274	105.503	4870580	2.78222	359	5	TRUE
35289	151.955	3381660	2.51573	359	9	TRUE
35325	55.7161	9222840	11.7229	359	9	TRUE
35337	80.089	6416130	3.39914	359	5	TRUE
35340	32.5005	15810900	3.08019	359	7	TRUE
35352	67.7763	7581720	4.971	359	7	TRUE
35362	104.419	4921170	1.96506	359	8	TRUE
35383	35.6765	14403400	2.56803	359	7	TRUE
35396	232.704	2208220	4.42465	360	14	TRUE
35406	130.213	3946310	2.06713	360	7	TRUE
35474	113.148	4541480	3.13507	360	6	TRUE
35520	61.5688	8346130	3.71944	361	8	TRUE
35565	65.0255	7902460	4.96729	361	8	TRUE
35577	73.7779	6964970	2.24613	361	6	TRUE
35620	40.2666	12761500	4.14188	361	5	TRUE
35652	120.598	4260940	4.50693	361	5	TRUE
35661	81.7475	6285960	2.41902	362	17	TRUE
35684	64.0303	8025280	4.88824	362	11	TRUE
35694	39.2795	13082200	3.37406	362	8	TRUE
35702	50.9401	10087600	5.75626	362	5	TRUE
35754	57.1967	8984110	7.52597	362	7	TRUE
35803	34.941	14706500	5.79887	353	5	TRUE
35851	75.5675	6800030	6.54462	363	13	TRUE
35880	57.4481	8944800	3.20313	363	8	TRUE
35905	57.8084	8889040	2.47467	363	5	TRUE
35906	67.4983	7612950	5.30641	363	18	TRUE
35919	53.7623	9558020	2.14041	364	9	TRUE
35921	136.22	3772280	1.61365	364	5	TRUE
35933	108.275	4745870	3.50954	364	6	TRUE
35969	79.1197	6494730	5.5157	364	5	TRUE
35972	41.5449	12368800	11.7902	364	6	TRUE
36006	114.027	4506480	5.62399	364	13	TRUE
36035	110.44	4652870	2.63678	364	7	TRUE
36036	76.9602	6676980	3.98952	364	7	TRUE
36038	62.4814	8224220	7.15452	364	5	TRUE
36039	76.9754	6675660	3.87326	364	8	TRUE
36043	88.0627	5835170	1.81861	364	6	TRUE
36048	81.7796	6283490	4.33777	357	5	TRUE
36052	74.2854	6917400	1.48691	365	5	TRUE
36070	30.1437	17047000	2.31886	365	5	TRUE
36111	35.0871	14645300	2.25642	365	6	TRUE
36144	57.4385	8946290	2.49006	365	8	TRUE
36166	61.9491	8294900	1.5605	365	5	TRUE
36235	43.618	11780900	1.61872	366	6	TRUE
36281	161.409	3183600	4.81807	366	8	TRUE
36288	42.7971	12006900	2.36297	366	7	TRUE
36303	77.5678	6624670	2.30854	366	6	TRUE
36333	60.3923	8508720	1.64551	367	8	TRUE
36431	146.699	3502820	3.2986	367	6	TRUE
36480	79.9209	6429630	1.90408	368	5	TRUE
36511	73.6627	6975870	3.36448	368	6	TRUE
36535	33.7055	15245600	4.74213	368	7	TRUE
36538	93.2395	5511200	2.93585	368	5	TRUE
36560	66.9106	7679820	2.00762	368	6	TRUE
36629	38.9851	13181000	14.6742	369	5	TRUE
36638	104.492	4917730	2.37432	369	5	TRUE
36643	53.689	9571070	8.79309	369	8	TRUE
36648	70.685	7269740	2.25239	369	6	TRUE
36652	36.3632	14131300	2.15663	369	7	TRUE
36680	45.4479	11306600	3.31035	369	10	TRUE
36696	127.667	4025010	1.60378	370	5	TRUE
36705	43.5262	11805800	15.6863	370	6	TRUE
36795	66.1796	7764650	3.5254	370	13	TRUE
36798	31.1756	16482800	4.29966	370	5	TRUE
36801	37.0672	13862900	3.66384	370	5	TRUE
36824	47.1722	10893300	1.33306	371	5	TRUE
36830	82.0756	6260830	5.24661	371	7	TRUE
36845	47.402	10840500	4.55084	371	7	TRUE
36871	86.4509	5943970	1.99777	371	5	TRUE
36894	45.9199	11190400	11.0026	371	6	TRUE
36905	46.0615	11156000	5.36043	371	9	TRUE
36921	82.0316	6264190	3.37458	371	8	TRUE
36927	98.8815	5196740	3.45143	371	6	TRUE
36946	80.8467	6356000	3.3471	372	8	TRUE
36980	46.3131	11095400	6.51629	372	7	TRUE
37023	52.1731	9849160	6.48467	372	5	TRUE
37032	39.3323	13064600	4.18564	372	5	TRUE
37036	42.5838	12067100	2.03664	372	6	TRUE
37053	46.5395	11041400	1.82411	372	6	TRUE
37062	86.5706	5935750	3.09111	372	12	TRUE
37066	89.453	5744480	2.97786	372	5	TRUE
37069	52.1639	9850900	3.76727	359	11	TRUE
37165	71.2089	7216250	2.81759	373	5	TRUE
37166	64.0509	8022710	1.91768	373	9	TRUE
37177	132.643	3874030	2.47228	374	9	TRUE
37189	62.4275	8231330	2.91338	374	5	TRUE
37219	52.6836	9753720	1.56389	374	6	TRUE
37221	71.1962	7217540	2.0665	374	8	TRUE
37230	47.9075	10726100	3.56435	374	6	TRUE
37239	31.201	16469400	2.28559	374	5	TRUE
37248	40.3818	12725100	1.80911	374	7	TRUE
37277	29.2739	17553600	4.20274	374	5	TRUE
37291	66.2791	7752990	1.51244	374	7	TRUE
37295	60.9642	8428910	6.6949	374	7	TRUE
37310	167.537	3067140	4.45617	375	19	TRUE
37315	87.5888	5866750	1.81739	375	7	TRUE
37324	37.2877	13781000	5.80472	375	5	TRUE
37401	42.6304	12053900	1.46727	375	7	TRUE
37425	70.2951	7310060	2.53179	376	8	TRUE
37466	161.144	3188830	7.71794	376	8	TRUE
37470	35.3813	14523500	6.94187	376	8	TRUE
37505	93.5971	5490140	1.88543	376	7	TRUE
37538	100.014	5137870	5.70649	376	6	TRUE
37545	77.4998	6630480	2.80486	376	7	TRUE
37553	83.9578	6120470	2.15639	376	8	TRUE
37556	70.1688	7323210	6.32967	369	5	TRUE
37616	72.5921	7078750	5.76514	377	6	TRUE
37625	49.2967	10423800	6.63766	377	7	TRUE
37640	64.5574	7959760	4.34431	377	8	TRUE
37645	80.249	6403330	4.6419	377	13	TRUE
37655	68.7514	7474200	3.06396	377	9	TRUE
37682	76.2586	6738400	2.59255	355	19	TRUE
37754	44.3954	11574700	13.0542	378	5	TRUE
37765	59.3484	8658380	8.35142	378	8	TRUE
37780	51.7433	9930970	2.63744	378	7	TRUE
37801	52.5297	9782310	2.06541	378	5	TRUE
37813	116.004	4429670	3.96703	361	13	TRUE
37894	32.4381	15841300	4.00902	379	5	TRUE
37911	35.1159	14633300	1.9146	379	5	TRUE
37917	39.7524	12926500	2.37142	379	7	TRUE
37930	85.2373	6028600	4.16858	379	8	TRUE
37945	56.5441	9087790	2.32179	379	11	TRUE
37956	116.612	4406600	2.96566	380	10	TRUE
37958	34.5522	14872000	2.20859	380	8	TRUE
37971	68.5834	7492510	4.08151	380	9	TRUE
38031	62.5524	8214890	5.32986	380	6	TRUE
38036	131.291	3913910	3.75525	380	5	TRUE
38064	124.978	4111600	3.7131	380	6	TRUE
38082	48.0247	10699900	2.06762	380	9	TRUE
38087	70.1125	7329100	3.57589	381	9	TRUE
38126	24.6268	20865900	1.79394	381	6	TRUE
38127	43.8145	11728100	11.9755	381	5	TRUE
38137	63.9452	8035960	5.9304	381	11	TRUE
38148	50.143	10247900	3.42851	381	13	TRUE
38160	34.7252	14797900	1.35124	381	5	TRUE
38207	125.395	4097950	8.50966	381	7	TRUE
38214	72.0755	7129490	5.12734	381	7	TRUE
38226	96.8414	5306220	1.53736	382	5	TRUE
38228	169.927	3024010	2.32483	382	10	TRUE
38250	85.8204	5987640	3.30857	382	5	TRUE
38297	51.0151	10072700	4.56384	382	15	TRUE
38339	46.9145	10953100	4.05367	382	9	TRUE
38357	65.6002	7833230	1.93314	383	6	TRUE
38359	106.587	4821040	3.27669	383	13	TRUE
38383	32.454	15833500	3.67314	383	6	TRUE
38400	53.8807	9537020	4.82911	383	6	TRUE
38440	60.0615	8555580	1.4763	383	5	TRUE
38442	90.8689	5654970	2.42961	383	6	TRUE
38449	32.4183	15851000	2.79376	383	5	TRUE
38471	38.1756	13460500	2.76867	383	9	TRUE
38477	79.7515	6443280	4.25703	383	18	TRUE
38505	43.3809	11845300	2.7395	384	6	TRUE
38556	47.4945	10819400	2.41451	384	6	TRUE
38574	74.9402	6856950	2.4652	384	5	TRUE
38575	79.6719	6449720	2.58124	384	5	TRUE
38605	61.7241	8325130	3.08018	384	5	TRUE
38608	70.8334	7254500	2.47536	384	6	TRUE
38610	43.6999	11758900	6.01962	384	6	TRUE
38613	154.414	3327820	2.2428	384	6	TRUE
38673	35.5024	14474000	4.87974	385	5	TRUE
38685	102.529	5011860	3.07816	385	5	TRUE
38687	68.4908	7502630	3.6472	385	5	TRUE
38717	76.0505	6756840	2.91683	385	5	TRUE
38726	62.4306	8230930	8.54784	385	7	TRUE
38740	72.4344	7094160	4.44231	385	8	TRUE
38745	95.1249	5401960	5.0976	385	13	TRUE
38758	53.5864	9589390	1.24794	386	5	TRUE
38804	38.7052	13276300	5.60495	386	5	TRUE
38806	33.0297	15557600	2.17709	386	5	TRUE
38819	70.1058	7329800	15.5005	386	13	TRUE
38871	80.9442	6348340	4.60437	354	30	TRUE
38872	65.1915	7882340	5.53414	376	5	TRUE
38876	148.884	3451410	1.7736	387	7	TRUE
38881	88.3575	5815710	4.14079	387	5	TRUE
38978	130.194	3946880	7.8589	387	6	TRUE
38979	47.1454	10899500	7.96797	387	6	TRUE
38998	101.372	5069040	5.8219	387	6	TRUE
38999	47.7623	10758700	2.41446	387	6	TRUE
39009	56.601	9078660	2.80387	387	11	TRUE
39013	90.6344	5669600	3.20994	387	34	TRUE
39016	72.5479	7083060	3.52208	387	8	TRUE
39049	118.895	4321960	2.54693	388	8	TRUE
39058	62.9603	8161680	2.82986	388	5	TRUE
39084	77.5739	6624150	3.19857	388	5	TRUE
39151	46.4561	11061200	2.04538	388	5	TRUE
39162	109.079	4710890	1.90405	389	7	TRUE
39186	64.2662	7995820	5.56123	389	9	TRUE
39199	84.3946	6088800	3.70652	389	9	TRUE
39230	44.9286	11437300	3.58384	389	5	TRUE
39240	38.3256	13407800	7.45928	389	6	TRUE
39282	31.5173	16304100	2.12722	381	6	TRUE
39311	64.4168	7977130	3.97118	390	9	TRUE
39353	87.3502	5882770	10.8678	390	5	TRUE
39355	49.2448	10434800	4.32686	390	12	TRUE
39397	73.3462	7005970	2.48357	390	6	TRUE
39409	57.1767	8987240	1.28436	391	5	TRUE
39416	70.9481	7242780	4.45732	391	5	TRUE
39461	82.7601	6209040	1.61519	391	5	TRUE
39476	92.3192	5566140	2.91052	391	5	TRUE
39489	32.264	15926700	6.41478	391	7	TRUE
39490	62.6866	8197300	5.43248	391	8	TRUE
39499	55.2307	9303900	4.79212	391	9	TRUE
39510	179.355	2865060	3.57689	391	15	TRUE
39529	38.6899	13281600	1.93371	391	5	TRUE
39536	95.5499	5377930	3.27177	391	11	TRUE
39611	46.4594	11060400	4.37471	392	5	TRUE
39635	60.8256	8448110	3.73107	392	16	TRUE
39647	62.5679	8212860	6.80835	392	8	TRUE
39657	65.8604	7802290	2.72617	392	15	TRUE
39668	76.9037	6681880	3.22696	392	6	TRUE
39684	50.0399	10269000	5.01129	393	10	TRUE
39697	55.9521	9183950	2.92965	393	8	TRUE
39795	36.646	14022300	2.70689	393	8	TRUE
39803	164.664	3120670	6.96465	375	16	TRUE
39821	118.463	4337740	3.09769	394	6	TRUE
39872	92.9426	5528800	12.3262	394	6	TRUE
39880	73.8767	6955670	4.7025	394	11	TRUE
39906	41.2339	12462100	2.12325	394	5	TRUE
39911	72.6005	7077930	4.8837	394	6	TRUE
39914	76.9405	6678690	8.29119	394	13	TRUE
39997	95.9121	5357630	3.00047	395	5	TRUE
40002	86.0793	5969620	4.6249	395	5	TRUE
40006	39.5093	13006100	1.75771	395	7	TRUE
40036	45.9973	11171600	1.73023	395	8	TRUE
40051	32.067	16024600	1.13054	388	5	TRUE
40054	76.1567	6747420	2.03621	396	6	TRUE
40064	71.6377	7173060	2.0707	396	10	TRUE
40092	40.7489	12610400	4.65146	396	5	TRUE
40131	116.049	4427980	2.00406	396	5	TRUE
40162	77.2864	6648800	3.20221	396	9	TRUE
40175	105.947	4850160	2.42736	397	15	TRUE
40183	94.6952	5426480	2.81588	397	7	TRUE
40195	88.612	5799010	2.60975	397	7	TRUE
40209	43.5555	11797800	3.18573	397	6	TRUE
40225	50.756	10124100	2.25795	397	5	TRUE
40233	64.9356	7913400	3.73521	397	12	TRUE
40256	49.8587	10306300	2.26893	397	5	TRUE
40302	41.2664	12452300	11.599	398	9	TRUE
40323	88.1855	5827050	6.18486	398	12	TRUE
40327	94.6458	5429310	3.12529	398	6	TRUE
40404	60.2425	8529880	3.49527	398	7	TRUE
40409	48.8698	10514900	1.35112	398	5	TRUE
40449	55.0541	9333750	2.55161	399	5	TRUE
40451	69.7464	7367560	7.42645	399	7	TRUE
40460	35.3994	14516100	2.03456	399	7	TRUE
40487	79.7482	6443550	4.82043	399	5	TRUE
40490	42.5093	12088200	2.88535	399	6	TRUE
40512	46.696	11004400	3.49406	399	6	TRUE
40520	95.6456	5372560	1.81442	399	9	TRUE
40530	119.222	4310140	1.72207	400	17	TRUE
40536	83.2921	6169390	5.45804	400	14	TRUE
40548	36.5805	14047400	1.2842	400	5	TRUE
40560	74.4572	6901430	4.06478	400	6	TRUE
40565	61.6819	8330830	4.3252	400	8	TRUE
40604	141.598	3629030	2.25282	400	7	TRUE
40605	85.1464	6035030	5.2969	400	9	TRUE
40617	64.6462	7948820	2.50951	400	5	TRUE
40618	100.207	5128000	7.23491	400	8	TRUE
40688	73.5501	6986550	3.96068	401	5	TRUE
40695	82.1484	6255280	7.41598	401	8	TRUE
40712	57.0909	9000750	3.14679	401	5	TRUE
40736	52.4256	9801730	2.41287	401	6	TRUE
40785	85.1566	6034310	1.65554	402	5	TRUE
40827	94.3339	5447260	4.49486	402	9	TRUE
40833	88.2482	5822910	2.33529	402	7	TRUE
40836	49.2208	10439900	7.53762	402	6	TRUE
40869	56.4975	9095290	4.19284	395	5	TRUE
40872	107.383	4785300	1.98349	403	14	TRUE
40881	39.8003	12911000	3.0388	403	6	TRUE
40928	44.4925	11549400	3.88176	403	6	TRUE
40937	38.6531	13294200	4.44884	403	6	TRUE
40951	136.008	3778160	4.09969	403	20	TRUE
40955	58.1877	8831090	4.08621	403	5	TRUE
40974	84.6865	6067810	6.43084	404	6	TRUE
40986	44.6095	11519100	2.47626	404	5	TRUE
40990	47.3221	10858800	2.08375	404	5	TRUE
41041	49.9736	10282700	1.91307	404	5	TRUE
41073	146.089	3517470	3.39125	404	6	TRUE
41089	111.696	4600530	2.35008	405	10	TRUE
41136	101.678	5053810	2.56171	405	5	TRUE
41140	65.1805	7883670	1.89044	405	6	TRUE
41172	169.241	3036270	2.28032	405	7	TRUE
41201	59.7469	8600630	1.97571	406	5	TRUE
41216	83.5309	6151750	2.48008	406	8	TRUE
41241	38.0086	13519600	4.0655	406	6	TRUE
41255	28.6837	17914700	2.87902	406	5	TRUE
41269	123.314	4167100	4.3254	406	8	TRUE
41276	123.038	4176450	4.20228	406	8	TRUE
41306	134.332	3825320	2.13559	407	5	TRUE
41312	143.47	3581670	2.75402	407	7	TRUE
41330	91.4526	5618880	3.48227	407	5	TRUE
41337	90.0733	5704920	14.6008	407	7	TRUE
41353	48.1678	10668200	1.38827	407	7	TRUE
41364	126.124	4074260	6.22478	407	6	TRUE
41381	75.4912	6806910	7.34988	407	12	TRUE
41387	88.8016	5786620	13.6688	407	5	TRUE
41390	87.113	5898790	2.92875	407	5	TRUE
41397	76.7117	6698610	1.94097	407	6	TRUE
41398	216.333	2375320	6.3565	407	8	TRUE
41424	71.1751	7219670	1.77302	408	5	TRUE
41446	71.9538	7141540	1.87245	408	9	TRUE
41460	133.255	3856230	5.24486	408	6	TRUE
41479	47.3879	10843700	1.50437	408	5	TRUE
41502	69.3679	7407760	3.21283	408	5	TRUE
41559	46.5497	11039000	17.2178	409	5	TRUE
41577	98.1471	5235620	6.34493	409	6	TRUE
41587	56.8539	9038280	3.68309	409	8	TRUE
41590	93.6123	5489250	7.66527	409	6	TRUE
41597	34.4347	14922800	2.80904	409	5	TRUE
41623	147.013	3495350	7.18657	409	7	TRUE
41632	46.6085	11025100	1.60255	409	6	TRUE
41655	137.418	3739410	6.36466	409	10	TRUE
41665	62.7216	8192740	3.49468	409	11	TRUE
41680	101.495	5062910	5.99376	395	12	TRUE
41688	56.9788	9018470	3.17983	410	6	TRUE
41701	66.6986	7704230	5.40634	410	9	TRUE
41703	98.8772	5196960	2.59498	410	9	TRUE
41758	112.496	4567840	2.58139	410	10	TRUE
41769	94.5323	5435830	6.73817	410	9	TRUE
41771	96.797	5308650	7.0047	410	5	TRUE
41783	51.0686	10062200	4.33828	410	5	TRUE
41799	102.453	5015570	2.06515	410	8	TRUE
41805	91.6803	5604920	3.56627	410	11	TRUE
41816	69.3025	7414760	2.75654	410	6	TRUE
41822	123.448	4162560	5.62939	411	11	TRUE
41834	76.3462	6730680	5.8698	411	5	TRUE
41835	47.3355	10855700	1.34682	411	8	TRUE
41866	61.5363	8350530	3.59748	411	5	TRUE
41955	158.581	3240380	1.98056	412	9	TRUE
41956	101.799	5047820	2.12228	412	6	TRUE
41957	114.734	4478700	2.49347	412	11	TRUE
41969	76.7251	6697430	7.93525	412	10	TRUE
42034	39.0913	13145200	1.38292	412	5	TRUE
42058	59.8386	8587460	2.87263	412	5	TRUE
42102	69.2228	7423290	3.69731	413	6	TRUE
42112	65.753	7815030	2.83287	413	8	TRUE
42184	60.921	8434890	1.40374	413	7	TRUE
42188	84.6318	6071730	2.15349	413	7	TRUE
42199	82.7834	6207300	4.62266	414	33	TRUE
42259	94.6648	5428220	5.18024	414	5	TRUE
42280	50.6964	10136000	4.92338	414	5	TRUE
42335	121.238	4238460	2.11374	415	8	TRUE
42375	54.3907	9447600	2.2846	415	7	TRUE
42452	101.408	5067290	4.00894	415	8	TRUE
42460	46.7929	10981600	3.72669	408	5	TRUE
42496	61.8352	8310170	2.77797	416	5	TRUE
42526	39.5471	12993700	7.90222	416	5	TRUE
42552	35.2611	14573100	3.06793	416	8	TRUE
42554	37.6102	13662800	4.60223	416	6	TRUE
42562	76.0965	6752760	9.51824	416	6	TRUE
42564	36.1477	14215600	3.4959	416	6	TRUE
42575	82.6666	6216070	3.27036	416	6	TRUE
42611	42.1921	12179100	5.83857	417	6	TRUE
42653	117.308	4380440	7.18936	417	5	TRUE
42681	50.2573	10224600	8.99193	417	7	TRUE
42684	37.3513	13757500	1.3484	417	6	TRUE
42706	122.736	4186730	1.82678	404	10	TRUE
42710	55.8619	9198780	3.28355	418	10	TRUE
42711	96.1281	5345590	1.54218	418	11	TRUE
42769	58.9866	8711490	2.43815	418	5	TRUE
42795	50.2262	10230900	6.49223	418	11	TRUE
42796	51.8777	9905250	1.47532	418	5	TRUE
42807	67.9956	7557270	2.71929	418	9	TRUE
42818	48.0549	10693200	1.70597	419	5	TRUE
42819	74.8083	6869040	1.86584	419	7	TRUE
42921	37.1415	13835200	2.73664	419	8	TRUE
42985	41.229	12463600	3.00973	420	5	TRUE
42986	58.8173	8736560	3.31033	420	7	TRUE
42999	84.5208	6079700	2.28805	420	8	TRUE
43018	52.7986	9732470	7.36468	420	5	TRUE
43021	27.7683	18505300	1.44977	420	5	TRUE
43024	76.7196	6697920	9.06653	420	5	TRUE
43040	100.038	5136680	1.91431	420	5	TRUE
43046	133.772	3841330	5.28394	412	6	TRUE
43049	28.6232	17952600	1.87818	421	5	TRUE
43051	40.7121	12621800	2.23286	421	6	TRUE
43077	53.1461	9668850	8.78802	421	8	TRUE
43110	39.171	13118400	2.52631	421	5	TRUE
43131	41.9868	12238700	5.42092	421	7	TRUE
43138	64.4267	7975910	3.5816	421	6	TRUE
43149	178.789	2874120	2.11108	421	8	TRUE
43180	148.321	3464520	8.60987	422	14	TRUE
43183	62.7013	8195380	6.06584	422	16	TRUE
43234	37.0266	13878200	2.02022	422	6	TRUE
43267	42.0985	12206200	1.88397	422	10	TRUE
43294	91.2379	5632100	1.56109	423	5	TRUE
43318	163.872	3135750	3.60486	423	8	TRUE
43354	72.7788	7060590	1.72284	423	6	TRUE
43384	62.7334	8191190	2.89274	424	9	TRUE
43412	52.7079	9749230	3.06175	424	5	TRUE
43451	69.0428	7442650	7.16994	424	19	TRUE
43454	58.3847	8801300	19.28	424	7	TRUE
43470	31.4947	16315800	3.11796	424	5	TRUE
43489	169.912	3024280	4.20692	424	7	TRUE
43492	22.2073	23139300	6.24922	424	5	TRUE
43518	77.4644	6633510	6.49276	408	14	TRUE
43519	135.293	3798130	2.96988	413	9	TRUE
43534	65.9383	7793060	3.32784	425	5	TRUE
43542	88.1	5832710	3.90044	425	10	TRUE
43580	52.9565	9703450	2.79015	425	5	TRUE
43600	74.3656	6909930	5.57432	425	10	TRUE
43609	99.9906	5139100	2.90644	425	10	TRUE
43619	109.768	4681320	2.34023	426	7	TRUE
43665	39.9928	12848900	2.55156	426	5	TRUE
43701	43.1585	11906400	1.70266	426	5	TRUE
43725	45.9445	11184400	2.21933	426	6	TRUE
[truncated: 835 more rows]

## Sheet: All Counts
Particle ID	Size/nm	Diffusion coefficient/nm^2 s^-1	Frame	X/pixels	Y/pixels	Normalised intensity/AU	Included in distribution?
13	165.767	3099890	72	361.867	30.2667	2.41734	TRUE
13	165.767	3099890	73	366.26	28.5358	2.03182	TRUE
13	165.767	3099890	74	365.296	28.4596	2.69933	TRUE
13	165.767	3099890	75	372.936	28.2884	2.54431	TRUE
13	165.767	3099890	76	372.466	29.6209	2.69118	TRUE
13	165.767	3099890	77	375.688	30.5017	2.95935	TRUE
13	165.767	3099890	78	375.606	29.645	2.51972	TRUE
13	165.767	3099890	79	374.301	26.0505	2.30882	TRUE
13	165.767	3099890	80	378.358	29.5443	1.78168	TRUE
13	165.767	3099890	81	376.198	27.7756	1.74209	TRUE
13	165.767	3099890	82	379.4	29.7285	2.04979	TRUE
138	78.1528	6575080	73	148.523	8.7443	1.50934	TRUE
138	78.1528	6575080	74	149.639	10.5606	2.23461	TRUE
138	78.1528	6575080	75	144.746	9.69364	1.60149	TRUE
138	78.1528	6575080	76	147.119	11.0312	1.7899	TRUE
138	78.1528	6575080	77	144.563	9.37968	2.34815	TRUE
138	78.1528	6575080	78	147.579	12.4904	3.03143	TRUE
138	78.1528	6575080	79	155.67	21.345	1.22093	TRUE
159	30.4961	16850000	73	524.124	119.92	1.23592	TRUE
159	30.4961	16850000	74	531.79	111.706	1.36878	TRUE
159	30.4961	16850000	75	530	99.8107	2.00456	TRUE
159	30.4961	16850000	76	524.25	99.1345	2.15954	TRUE
159	30.4961	16850000	77	520.19	102.745	3.20507	TRUE
190	92.9486	5528450	73	504.747	439.534	4.79264	TRUE
190	92.9486	5528450	74	502.097	441.737	4.85924	TRUE
190	92.9486	5528450	75	506.467	437.335	6.2967	TRUE
190	92.9486	5528450	76	506.555	444.566	5.51736	TRUE
190	92.9486	5528450	77	505.83	443.242	5.72074	TRUE
190	92.9486	5528450	78	501.962	448.186	7.71983	TRUE
190	92.9486	5528450	79	506.474	445.275	6.03442	TRUE
192	68.1001	7545680	73	475.641	445.269	3.97869	TRUE
192	68.1001	7545680	74	479.083	446.424	4.43556	TRUE
192	68.1001	7545680	75	482.858	448.096	3.11006	TRUE
192	68.1001	7545680	76	483.008	453.256	3.221	TRUE
192	68.1001	7545680	77	485.574	443.755	5.19489	TRUE
193	35.6198	14426300	73	229.775	454.753	7.0498	TRUE
193	35.6198	14426300	74	226.914	447.824	8.40625	TRUE
193	35.6198	14426300	75	227.208	458.864	5.47084	TRUE
193	35.6198	14426300	76	227	469.839	0.964324	TRUE
193	35.6198	14426300	77	228.648	469.778	1.4344	TRUE
218	72.4588	7091770	74	16.6971	24.0385	1.24483	TRUE
218	72.4588	7091770	75	20.785	25.5	1.76512	TRUE
218	72.4588	7091770	76	17.6397	19.6949	2.39756	TRUE
218	72.4588	7091770	77	17.5112	17.2217	2.43546	TRUE
218	72.4588	7091770	78	18.0935	16.3767	2.3325	TRUE
218	72.4588	7091770	79	13.1361	11.7833	1.63329	TRUE
218	72.4588	7091770	80	14.1803	15.646	2.24769	TRUE
218	72.4588	7091770	81	11.4619	16.7794	1.5287	TRUE
218	72.4588	7091770	82	21.9202	23.1459	1.38216	TRUE
220	38.3362	13404100	74	505.313	31.1983	1.62879	TRUE
220	38.3362	13404100	75	500.476	36.5048	1.24483	TRUE
220	38.3362	13404100	76	497.842	27.8002	1.7899	TRUE
220	38.3362	13404100	77	498.256	25.7718	1.69941	TRUE
220	38.3362	13404100	78	501.031	31.6718	1.3954	TRUE
220	38.3362	13404100	79	513.705	31.9699	1.98249	TRUE
221	124.584	4124630	74	243.255	38.9938	5.79556	TRUE
221	124.584	4124630	75	246.432	35.0449	6.19619	TRUE
221	124.584	4124630	76	246.977	38.2028	5.36707	TRUE
221	124.584	4124630	77	246.93	42.7677	5.81569	TRUE
221	124.584	4124630	78	248.037	42.5094	5.57071	TRUE
221	124.584	4124630	79	243.377	39.1641	5.81882	TRUE
221	124.584	4124630	80	246.99	38.2827	5.83511	TRUE
221	124.584	4124630	81	245.834	36.5616	5.22783	TRUE
221	124.584	4124630	82	245.936	36.4369	5.18926	TRUE
221	124.584	4124630	83	250.623	39.1327	4.94714	TRUE
221	124.584	4124630	84	256.745	38.3896	5.47618	TRUE
221	124.584	4124630	85	253.227	38.757	5.76525	TRUE
221	124.584	4124630	86	252.402	46.295	4.5886	TRUE
221	124.584	4124630	87	251.058	45.7266	4.56705	TRUE
221	124.584	4124630	88	246.422	46.239	4.37669	TRUE
221	124.584	4124630	89	249.006	52.5695	4.14691	TRUE
221	124.584	4124630	90	247.289	52.2271	3.87632	TRUE
221	124.584	4124630	91	254.189	46.5499	4.58063	TRUE
221	124.584	4124630	92	251.763	47.5327	4.54057	TRUE
221	124.584	4124630	93	254.266	49.2506	4.20727	TRUE
221	124.584	4124630	94	252.488	52.8846	4.40083	TRUE
225	204.976	2506940	74	403.993	41.5013	2.35905	TRUE
225	204.976	2506940	75	402.575	42.5675	2.01187	TRUE
225	204.976	2506940	76	406.017	41.342	1.84841	TRUE
225	204.976	2506940	77	407.979	40.0858	2.79265	TRUE
225	204.976	2506940	78	410.641	37.7087	2.81614	TRUE
225	204.976	2506940	79	413.657	37.5	2.25583	TRUE
225	204.976	2506940	80	411.627	38.7367	2.10451	TRUE
225	204.976	2506940	81	410.771	37.9884	2.69798	TRUE
225	204.976	2506940	82	409.748	31.6255	3.66797	TRUE
225	204.976	2506940	83	406.597	31.578	4.06862	TRUE
225	204.976	2506940	84	410.113	29.1695	3.70762	TRUE
225	204.976	2506940	85	413.164	33.0977	3.26835	TRUE
225	204.976	2506940	86	412.718	33.504	3.59039	TRUE
225	204.976	2506940	87	415.122	28.2265	3.89326	TRUE
225	204.976	2506940	88	415.489	32.1452	2.48312	TRUE
225	204.976	2506940	89	414.329	35.0051	3.17986	TRUE
225	204.976	2506940	90	415.633	34.8811	2.76499	TRUE
230	43.1164	11918000	74	49.8949	44.793	1.5263	TRUE
230	43.1164	11918000	75	45.5051	38.8053	2.92828	TRUE
230	43.1164	11918000	76	42.7408	39.1006	1.61747	TRUE
230	43.1164	11918000	77	50.9706	40.8592	2.91826	TRUE
230	43.1164	11918000	78	50.8684	51.9662	0.99821	TRUE
230	43.1164	11918000	79	49.5742	59.6463	1.84045	TRUE
230	43.1164	11918000	80	43.6969	55.4668	1.70157	TRUE
256	33.3309	15417000	74	511.842	308.492	1.64002	TRUE
256	33.3309	15417000	75	508.586	312.849	1.37682	TRUE
256	33.3309	15417000	76	515.428	315.516	2.37299	TRUE
256	33.3309	15417000	77	509.418	308.467	2.12186	TRUE
256	33.3309	15417000	78	521.285	310.684	1.90125	TRUE
286	74.0958	6935090	74	438.085	440.717	8.38887	TRUE
286	74.0958	6935090	75	435.543	435.844	7.38601	TRUE
286	74.0958	6935090	76	432.406	444.123	3.03263	TRUE
286	74.0958	6935090	77	433.259	436.205	4.09993	TRUE
286	74.0958	6935090	78	430.765	438.445	5.43602	TRUE
286	74.0958	6935090	79	428.249	438.067	5.2543	TRUE
286	74.0958	6935090	80	424.834	441.494	8.75071	TRUE
298	73.3578	7004860	74	569.173	456.392	5.44944	TRUE
298	73.3578	7004860	75	568.795	455.298	5.35003	TRUE
298	73.3578	7004860	76	567.504	450.721	5.49282	TRUE
298	73.3578	7004860	77	570.438	447.617	6.45301	TRUE
298	73.3578	7004860	78	581.776	453.722	4.65577	TRUE
298	73.3578	7004860	79	575.211	451.037	6.04228	TRUE
298	73.3578	7004860	80	576.358	450.74	5.34457	TRUE
298	73.3578	7004860	81	579.141	445.004	5.91527	TRUE
298	73.3578	7004860	82	579.495	451.93	5.02624	TRUE
298	73.3578	7004860	83	582.271	455.569	3.84603	TRUE
298	73.3578	7004860	84	579.516	455.085	3.5853	TRUE
298	73.3578	7004860	85	576.311	452.835	4.23842	TRUE
308	120.467	4265580	75	535.889	21.3589	4.1855	TRUE
308	120.467	4265580	76	543.492	22.8198	3.8942	TRUE
308	120.467	4265580	77	545.793	27.3943	3.14283	TRUE
308	120.467	4265580	78	542.97	28.5341	3.53394	TRUE
308	120.467	4265580	79	546.791	24.8662	3.59853	TRUE
308	120.467	4265580	80	544.947	26.7429	3.44274	TRUE
308	120.467	4265580	81	545.071	24.9081	3.98145	TRUE
312	73.5925	6982520	75	317.562	35.296	3.82602	TRUE
312	73.5925	6982520	76	317.931	33.5691	2.44297	TRUE
312	73.5925	6982520	77	315.627	33.0394	4.67691	TRUE
312	73.5925	6982520	78	319.112	29.5183	2.76631	TRUE
312	73.5925	6982520	79	317.387	28.8957	2.61668	TRUE
312	73.5925	6982520	80	320.447	31.8525	2.84202	TRUE
312	73.5925	6982520	81	328.874	30.6745	2.88166	TRUE
312	73.5925	6982520	82	324.557	30.5909	3.07576	TRUE
312	73.5925	6982520	83	322.21	26.4304	4.39169	TRUE
312	73.5925	6982520	84	316.13	28.9565	4.85398	TRUE
312	73.5925	6982520	85	324.817	21.036	4.25563	TRUE
436	48.5947	10574400	76	266.43	102.418	1.34711	TRUE
436	48.5947	10574400	77	260.14	109.163	1.15261	TRUE
436	48.5947	10574400	78	258.569	115.267	1.18727	TRUE
436	48.5947	10574400	79	260.786	114.898	1.6864	TRUE
436	48.5947	10574400	80	263	124.5	0.956628	TRUE
483	75.3627	6818510	76	555.973	416.341	5.76018	TRUE
483	75.3627	6818510	77	560.97	414.028	8.5239	TRUE
483	75.3627	6818510	78	556.903	410.387	4.9582	TRUE
483	75.3627	6818510	79	561.297	415.705	6.72662	TRUE
483	75.3627	6818510	80	555.012	414.103	4.60925	TRUE
483	75.3627	6818510	81	551.202	415.592	6.53619	TRUE
483	75.3627	6818510	82	553.681	421.618	5.97911	TRUE
483	75.3627	6818510	83	554.152	417.03	4.74284	TRUE
483	75.3627	6818510	84	560.647	416.022	7.63572	TRUE
483	75.3627	6818510	85	554.941	413.445	5.20402	TRUE
494	34.304	14979600	76	287.43	439.689	2.53566	TRUE
494	34.304	14979600	77	283.971	444.62	2.16123	TRUE
494	34.304	14979600	78	283.361	443.334	1.88964	TRUE
494	34.304	14979600	79	277.471	439.314	2.19322	TRUE
494	34.304	14979600	80	279.64	429.22	1.24187	TRUE
494	34.304	14979600	81	286.174	437.883	2.56296	TRUE
494	34.304	14979600	82	295.092	429.671	4.41078	TRUE
494	34.304	14979600	83	286.848	430.256	2.5139	TRUE
497	143.682	3576390	76	526.883	460.903	7.0586	TRUE
497	143.682	3576390	77	524.289	466.279	5.83449	TRUE
497	143.682	3576390	78	527.713	461.606	6.38363	TRUE
497	143.682	3576390	79	524.846	462.516	5.83261	TRUE
497	143.682	3576390	80	521.49	463.192	6.22499	TRUE
497	143.682	3576390	81	524.035	463.314	6.36473	TRUE
497	143.682	3576390	82	524.163	459.33	6.51829	TRUE
497	143.682	3576390	83	524.145	462.085	6.4564	TRUE
497	143.682	3576390	84	528.892	459.877	5.85572	TRUE
650	27.0289	19011500	78	574.226	284.135	1.86619	TRUE
650	27.0289	19011500	79	584.928	279.998	1.72515	TRUE
650	27.0289	19011500	80	590.486	288.293	2.08702	TRUE
650	27.0289	19011500	81	582.483	285.394	2.51682	TRUE
650	27.0289	19011500	82	583.18	276.532	2.74105	TRUE
657	118.57	4333820	78	217.637	333.954	1.66006	TRUE
657	118.57	4333820	79	222.308	330.733	1.91088	TRUE
657	118.57	4333820	80	224.756	333.233	3.39891	TRUE
657	118.57	4333820	81	218.353	332.647	1.31391	TRUE
657	118.57	4333820	82	219.054	331.345	1.05223	TRUE
662	41.3409	12429900	78	29.4064	357.447	2.39756	TRUE
662	41.3409	12429900	79	34.0984	366.902	0.975752	TRUE
662	41.3409	12429900	80	32.0596	363.05	1.55729	TRUE
662	41.3409	12429900	81	41.8291	363.251	3.50276	TRUE
662	41.3409	12429900	82	38.7997	358.88	3.97318	TRUE
707	72.0993	7127130	79	180.844	51.7839	4.55022	TRUE
707	72.0993	7127130	80	180.321	50.5897	4.16274	TRUE
707	72.0993	7127130	81	174.227	49.4681	3.98604	TRUE
707	72.0993	7127130	82	182.625	46.6122	6.35727	TRUE
707	72.0993	7127130	83	186.642	43.704	5.24317	TRUE
707	72.0993	7127130	84	181.41	41.2178	3.20278	TRUE
769	42.6247	12055500	79	581.823	381.206	2.37453	TRUE
769	42.6247	12055500	80	571.823	377.355	6.2938	TRUE
769	42.6247	12055500	81	572.961	375.921	6.6579	TRUE
769	42.6247	12055500	82	570.405	376.024	4.81393	TRUE
769	42.6247	12055500	83	560.201	380.01	1.08334	TRUE
822	34.8518	14744200	80	415.847	74.9076	5.16881	TRUE
822	34.8518	14744200	81	411.35	67.7105	1.35528	TRUE
822	34.8518	14744200	82	412.5	57.0971	1.2389	TRUE
822	34.8518	14744200	83	407.579	65.375	1.33613	TRUE
822	34.8518	14744200	84	407.031	61.609	1.7672	TRUE
825	25.7623	19946200	80	474.14	90.8897	5.16952	TRUE
825	25.7623	19946200	81	469.553	93.4501	5.41988	TRUE
825	25.7623	19946200	82	461.643	101.077	8.23083	TRUE
825	25.7623	19946200	83	465.691	111.974	3.23121	TRUE
825	25.7623	19946200	84	477.024	110.104	1.29982	TRUE
832	24.9	20637000	80	244.808	140.357	0.99821	TRUE
832	24.9	20637000	81	252.629	134.757	1.13	TRUE
832	24.9	20637000	82	255.245	124.667	1.76095	TRUE
832	24.9	20637000	83	246.773	117.411	1.5287	TRUE
832	24.9	20637000	84	252.297	110.465	3.37732	TRUE
929	57.4908	8938140	81	518.534	159.424	3.26723	TRUE
929	57.4908	8938140	82	525.535	160.346	1.5969	TRUE
929	57.4908	8938140	83	523.095	160.997	3.04948	TRUE
929	57.4908	8938140	84	527.684	160.433	1.63104	TRUE
929	57.4908	8938140	85	529.638	170.782	1.66888	TRUE
990	73.783	6964500	74	586.595	184.167	3.48811	TRUE
990	73.783	6964500	75	582.528	174.699	2.58004	TRUE
990	73.783	6964500	76	580.955	172.264	2.7357	TRUE
990	73.783	6964500	77	583.104	176.094	4.02436	TRUE
990	73.783	6964500	78	582.992	174.218	2.96182	TRUE
993	67.7593	7583630	82	125.034	31.9582	3.56894	TRUE
993	67.7593	7583630	83	124.176	23.7776	1.44462	TRUE
993	67.7593	7583630	84	120.478	34.9481	2.22969	TRUE
993	67.7593	7583630	85	122.287	31.5032	3.02659	TRUE
993	67.7593	7583630	86	116.143	37.0934	4.66596	TRUE
993	67.7593	7583630	87	121.455	35.1651	5.82384	TRUE
993	67.7593	7583630	88	127.767	33.0779	4.50341	TRUE
993	67.7593	7583630	89	125.303	34.7386	3.31502	TRUE
993	67.7593	7583630	90	126.818	32.2867	1.91663	TRUE
993	67.7593	7583630	91	120.94	29.8657	3.42143	TRUE
993	67.7593	7583630	92	119.879	32.6266	4.04248	TRUE
993	67.7593	7583630	93	121.687	32.7291	4.58063	TRUE
993	67.7593	7583630	94	123.21	28.3463	4.45447	TRUE
993	67.7593	7583630	95	123.997	32.0816	4.98099	TRUE
993	67.7593	7583630	96	129.011	39.7801	1.44716	TRUE
993	67.7593	7583630	97	130.885	45.1154	0.987046	TRUE
1077	46.391	11076800	82	501.918	453.161	3.17756	TRUE
1077	46.391	11076800	83	504.469	452.997	1.61974	TRUE
1077	46.391	11076800	84	497.789	459.024	4.43639	TRUE
1077	46.391	11076800	85	490.015	460.898	1.59229	TRUE
1077	46.391	11076800	86	487.436	450.171	6.11912	TRUE
1077	46.391	11076800	87	484.744	449.959	5.9091	TRUE
1092	42.6138	12058600	83	405.381	12.425	3.19134	TRUE
1092	42.6138	12058600	84	398.8	19.4	0.867409	TRUE
1092	42.6138	12058600	85	407.988	12.0967	2.82652	TRUE
1092	42.6138	12058600	86	404.673	8.1491	2.64314	TRUE
1092	42.6138	12058600	87	405.621	14.8626	2.80573	TRUE
1092	42.6138	12058600	88	410.274	8.50393	2.73838	TRUE
1092	42.6138	12058600	89	409.728	10.2087	2.49929	TRUE
1096	66.6695	7707590	83	546.22	20.4299	3.6188	TRUE
1096	66.6695	7707590	84	547.381	18.482	4.18986	TRUE
1096	66.6695	7707590	85	547.289	28.789	3.04708	TRUE
1096	66.6695	7707590	86	544.43	29.7441	2.36371	TRUE
1096	66.6695	7707590	87	545.765	22.8598	2.69118	TRUE
1096	66.6695	7707590	88	544.309	25.4202	2.5772	TRUE
1096	66.6695	7707590	89	549.02	36.2374	2.12704	TRUE
1096	66.6695	7707590	90	553.191	38.0341	2.00273	TRUE
1096	66.6695	7707590	91	554.514	35.3344	2.88166	TRUE
1096	66.6695	7707590	92	552.653	39.0199	2.15103	TRUE
1098	139.948	3671810	83	529.385	32.427	1.62427	TRUE
1098	139.948	3671810	84	527.016	29.7375	2.36371	TRUE
1098	139.948	3671810	85	527.411	30.0295	1.8042	TRUE
1098	139.948	3671810	86	529.804	36.3891	1.82644	TRUE
1098	139.948	3671810	87	529.76	33.0383	2.21484	TRUE
1098	139.948	3671810	88	528.433	34.2696	1.76512	TRUE
1098	139.948	3671810	89	530.841	32.6572	1.30548	TRUE
1098	139.948	3671810	90	534.3	26.6774	1.97878	TRUE
1107	56.085	9162190	83	434.144	86.2533	7.28152	TRUE
1107	56.085	9162190	84	432.241	93.5155	7.86637	TRUE
1107	56.085	9162190	85	425.198	95.6599	3.34796	TRUE
1107	56.085	9162190	86	423.215	91.0239	5.31992	TRUE
1107	56.085	9162190	87	432.001	85.4374	2.11667	TRUE
1107	56.085	9162190	88	433.413	90.2032	3.30397	TRUE
1107	56.085	9162190	89	431.862	84.1186	3.41608	TRUE
1107	56.085	9162190	90	430.434	80.4061	1.25954	TRUE
1112	61.8598	8306870	83	309.293	78.1995	4.56945	TRUE
1112	61.8598	8306870	84	305.967	78.5722	3.91573	TRUE
1112	61.8598	8306870	85	306.78	77.35	2.54575	TRUE
1112	61.8598	8306870	86	306.832	86.4866	3.3946	TRUE
1112	61.8598	8306870	87	308.613	85.1484	4.96483	TRUE
1112	61.8598	8306870	88	308.555	82.866	3.71156	TRUE
1112	61.8598	8306870	89	298.105	88.8451	2.04262	TRUE
1112	61.8598	8306870	90	293.881	94.8041	1.81232	TRUE
1210	57.5776	8924670	84	349.559	75.4396	4.08028	TRUE
1210	57.5776	8924670	85	352.392	73.0561	2.81744	TRUE
1210	57.5776	8924670	86	353.294	77.9138	3.79243	TRUE
1210	57.5776	8924670	87	349.965	74.1572	3.01205	TRUE
1210	57.5776	8924670	88	354.188	74.5154	2.92828	TRUE
1210	57.5776	8924670	89	353.709	73.4147	2.8317	TRUE
1210	57.5776	8924670	90	348.8	82.7879	5.97361	TRUE
1210	57.5776	8924670	91	348.903	75.5253	3.88009	TRUE
1210	57.5776	8924670	92	350.306	74.6141	3.08763	TRUE
1210	57.5776	8924670	93	347.275	81.1891	3.89232	TRUE
1210	57.5776	8924670	94	350.863	82.904	4.56545	TRUE
1210	57.5776	8924670	95	343.381	92.0911	6.95915	TRUE
1210	57.5776	8924670	96	342.359	82.5803	6.27288	TRUE
1230	93.5648	5492030	84	363.156	104.099	1.58071	TRUE
1230	93.5648	5492030	85	360.389	111.27	2.33877	TRUE
1230	93.5648	5492030	86	362.677	108.622	2.29289	TRUE
1230	93.5648	5492030	87	366.379	108.124	1.46735	TRUE
1230	93.5648	5492030	88	371.746	109.341	0.971958	TRUE
1285	33.1422	15504700	84	158.291	414.558	1.19346	TRUE
1285	33.1422	15504700	85	149.41	421.234	1.46735	TRUE
1285	33.1422	15504700	86	147.145	412.466	1.48231	TRUE
1285	33.1422	15504700	87	143.005	416.058	2.40975	TRUE
1285	33.1422	15504700	88	141.517	427.983	1.13326	TRUE
1285	33.1422	15504700	89	137.064	429.392	1.59229	TRUE
1382	30.8543	16654400	85	492.823	405.599	1.87795	TRUE
1382	30.8543	16654400	86	492.134	401.009	1.45981	TRUE
1382	30.8543	16654400	87	486.182	397.678	3.97869	TRUE
1382	30.8543	16654400	88	498.061	396.515	1.72302	TRUE
1382	30.8543	16654400	89	487.449	400.093	2.00639	TRUE
1404	41.2772	12449000	85	43.7116	463.576	2.02096	TRUE
1404	41.2772	12449000	86	41.0344	470.034	0.990781	TRUE
1404	41.2772	12449000	87	46.0769	464.952	2.00822	TRUE
1404	41.2772	12449000	88	39.9183	456.673	1.24483	TRUE
1404	41.2772	12449000	89	42.9422	462.796	2.09928	TRUE
1415	68.0218	7554360	86	622.913	14.2769	1.34163	TRUE
1415	68.0218	7554360	87	621.995	20.9918	1.50446	TRUE
1415	68.0218	7554360	88	619.058	18.8285	1.5969	TRUE
1415	68.0218	7554360	89	626	22.1124	2.38838	TRUE
1415	68.0218	7554360	90	629.561	20.6631	2.1999	TRUE
1415	68.0218	7554360	91	624.02	26.6453	1.48231	TRUE
1441	45.295	11344800	86	278.126	111.444	2.80964	TRUE
1441	45.295	11344800	87	268.842	118.393	1.50934	TRUE
1441	45.295	11344800	88	271.672	115.672	0.933155	TRUE
1441	45.295	11344800	89	271.667	110.868	1.38482	TRUE
1441	45.295	11344800	90	264.065	110.834	1.5335	TRUE
1442	39.1715	13118300	86	546.607	117.233	2.73704	TRUE
1442	39.1715	13118300	87	535.705	114.863	1.04519	TRUE
1442	39.1715	13118300	88	528.506	119.09	1.60149	TRUE
1442	39.1715	13118300	89	531.005	125.51	0.880117	TRUE
1442	39.1715	13118300	90	536.358	126.804	2.78871	TRUE
1457	36.0507	14253900	86	586.51	263.216	1.22394	TRUE
1457	36.0507	14253900	87	597.415	267.303	0.937109	TRUE
1457	36.0507	14253900	88	595.268	276.331	3.91853	TRUE
1457	36.0507	14253900	89	590.08	270.338	1.95454	TRUE
1457	36.0507	14253900	90	591.443	273.347	1.94324	TRUE
1483	51.7586	9928030	86	419.504	427.121	1.83846	TRUE
1483	51.7586	9928030	87	421.556	432.203	1.40591	TRUE
1483	51.7586	9928030	88	423.676	425.861	1.52389	TRUE
1483	51.7586	9928030	89	417.716	423.023	6.13521	TRUE
1483	51.7586	9928030	90	426.606	421.457	1.49712	TRUE
1496	125.984	4078770	86	409.721	471.793	4.49529	TRUE
1496	125.984	4078770	87	410.448	467.422	3.33153	TRUE
1496	125.984	4078770	88	408.019	462.501	3.16024	TRUE
1496	125.984	4078770	89	410.837	462.484	4.0928	TRUE
1496	125.984	4078770	90	413.514	458.918	1.61974	TRUE
1521	25.916	19828000	87	36.9097	102.313	8.5239	TRUE
1521	25.916	19828000	88	36.7193	106.195	7.66386	TRUE
1521	25.916	19828000	89	33.7418	117.077	2.68028	TRUE
1521	25.916	19828000	90	26.195	125.486	4.19509	TRUE
1521	25.916	19828000	91	21.6896	116.67	2.96059	TRUE
1521	25.916	19828000	92	10.8115	114.369	1.34711	TRUE
1521	25.916	19828000	93	5.25	123.996	1.39012	TRUE
1552	75.414	6813870	87	526.744	294.689	4.10795	TRUE
1552	75.414	6813870	88	525.187	297.158	4.55423	TRUE
1552	75.414	6813870	89	522.979	297.12	3.37624	TRUE
1552	75.414	6813870	90	527.575	298.347	3.38381	TRUE
1552	75.414	6813870	91	537.008	302.676	3.86594	TRUE
1571	66.7744	7695480	87	550.78	364.724	3.60868	TRUE
1571	66.7744	7695480	88	547.437	359.317	2.65282	TRUE
1571	66.7744	7695480	89	548.074	367.638	1.18416	TRUE
1571	66.7744	7695480	90	549.827	369.186	2.69254	TRUE
1571	66.7744	7695480	91	545.008	364.874	2.09228	TRUE
1593	26.4968	19393300	87	239.2	407.3	0.867409	TRUE
1593	26.4968	19393300	88	245.968	416.711	1.19037	TRUE
1593	26.4968	19393300	89	243.184	406.843	1.562	TRUE
1593	26.4968	19393300	90	244.505	403.537	1.27118	TRUE
1593	26.4968	19393300	91	251.444	394.183	1.15899	TRUE
1706	41.0246	12525700	88	289.061	428.351	2.56724	TRUE
1706	41.0246	12525700	89	298.274	429.014	4.17151	TRUE
1706	41.0246	12525700	90	300.786	431.001	2.98275	TRUE
1706	41.0246	12525700	91	303.102	429.366	3.30729	TRUE
1706	41.0246	12525700	92	312.061	432.33	4.16713	TRUE
1706	41.0246	12525700	93	308.752	430.079	3.57917	TRUE
1706	41.0246	12525700	94	298.699	435.102	2.71825	TRUE
1706	41.0246	12525700	95	301.19	424.91	1.70588	TRUE
1711	51.8556	9909470	88	15.5944	434.884	1.81434	TRUE
1711	51.8556	9909470	89	11.9846	436.067	2.3945	TRUE
1711	51.8556	9909470	90	19.8782	437.699	2.14592	TRUE
1711	51.8556	9909470	91	20.9391	444.791	2.4234	TRUE
1711	51.8556	9909470	92	12.0521	442.672	1.19654	TRUE
1711	51.8556	9909470	93	17.1201	433.873	1.51178	TRUE
1711	51.8556	9909470	94	20.6172	431.948	1.46735	TRUE
1711	51.8556	9909470	95	21.1966	432.685	3.61475	TRUE
1711	51.8556	9909470	96	27.5	427.5	0.909066	TRUE
1724	143.04	3592440	89	318.518	21.288	3.52565	TRUE
1724	143.04	3592440	90	317.906	17.2619	4.27362	TRUE
1724	143.04	3592440	91	322.024	18.3722	4.17589	TRUE
1724	143.04	3592440	92	319.545	15.7802	3.96673	TRUE
1724	143.04	3592440	93	320.206	12.2385	3.89232	TRUE
1724	143.04	3592440	94	323.3	11.3665	4.35828	TRUE
1724	143.04	3592440	95	323.32	10.9616	4.44462	TRUE
1724	143.04	3592440	96	320.999	15.243	3.39352	TRUE
1724	143.04	3592440	97	327.356	12.2785	3.65898	TRUE
1786	25.3314	20285500	89	583.459	374.315	7.46121	TRUE
1786	25.3314	20285500	90	592.844	380.364	4.50665	TRUE
1786	25.3314	20285500	91	584.618	371.687	8.46679	TRUE
1786	25.3314	20285500	92	577.152	367.769	9.53583	TRUE
1786	25.3314	20285500	93	566.341	370.722	1.54068	TRUE
1786	25.3314	20285500	94	559.818	368.423	2.3325	TRUE
1802	105.694	4861780	89	86.8423	415.387	5.41314	TRUE
1802	105.694	4861780	90	90.7295	417.716	5.76144	TRUE
1802	105.694	4861780	91	88.7612	415.224	4.23842	TRUE
1802	105.694	4861780	92	89.7793	412.962	4.92791	TRUE
1802	105.694	4861780	93	96.3069	417.638	6.3676	TRUE
1813	37.6426	13651100	89	561.309	447.578	0.929184	TRUE
1813	37.6426	13651100	90	568.189	456.718	2.47869	TRUE
1813	37.6426	13651100	91	575.387	455.038	1.95078	TRUE
1813	37.6426	13651100	92	569.522	452.798	5.26472	TRUE
1813	37.6426	13651100	93	566.974	454.582	3.71648	TRUE
1813	37.6426	13651100	94	565.713	464.802	3.40858	TRUE
1813	37.6426	13651100	95	575.374	470.751	1.21791	TRUE
1813	37.6426	13651100	96	581.434	470.41	1.89739	TRUE
1813	37.6426	13651100	97	574.755	466.526	2.84845	TRUE
1914	39.0756	13150400	90	169.859	410.429	3.36104	TRUE
1914	39.0756	13150400	91	179.616	407.839	4.47003	TRUE
1914	39.0756	13150400	92	189.296	405.568	1.04872	TRUE
1914	39.0756	13150400	93	180.453	401.742	3.07576	TRUE
1914	39.0756	13150400	94	185.081	399.436	4.02799	TRUE
1914	39.0756	13150400	95	175.751	401.487	5.09982	TRUE
1914	39.0756	13150400	96	170.083	405.801	2.45045	TRUE
1914	39.0756	13150400	97	169.245	404.207	2.71556	TRUE
1921	41.0785	12509300	90	346.623	419.584	1.0765	TRUE
1921	41.0785	12509300	91	345.251	422.624	1.31671	TRUE
1921	41.0785	12509300	92	333.734	421.606	1.92427	TRUE
1921	41.0785	12509300	93	334.958	420.91	2.47573	TRUE
1921	41.0785	12509300	94	338.232	416.545	1.2913	TRUE
1921	41.0785	12509300	95	347.053	414.494	1.99539	TRUE
1921	41.0785	12509300	96	347.072	425.759	2.64729	TRUE
1933	110.893	4633840	90	523.787	449.892	6.50652	TRUE
1933	110.893	4633840	91	520.291	455.938	7.78759	TRUE
1933	110.893	4633840	92	518.372	456.946	6.57072	TRUE
1933	110.893	4633840	93	512.264	456.521	8.28605	TRUE
1933	110.893	4633840	94	513.914	454.549	8.20775	TRUE
1945	30.117	17062100	91	138.06	46.6597	1.78785	TRUE
1945	30.117	17062100	92	149.232	48.3885	1.99356	TRUE
1945	30.117	17062100	93	141.772	54.3715	2.56724	TRUE
1945	30.117	17062100	94	133.951	59.6513	2.34659	TRUE
1945	30.117	17062100	95	141.729	54.3793	1.73364	TRUE
1945	30.117	17062100	96	141.512	56.378	1.10692	TRUE
1945	30.117	17062100	97	131.377	61.3505	2.10799	TRUE
1954	66.5677	7719380	91	474.341	77.4537	2.32621	TRUE
1954	66.5677	7719380	92	468.818	86.3395	2.13392	TRUE
1954	66.5677	7719380	93	464.951	80.0886	2.27202	TRUE
1954	66.5677	7719380	94	462.483	80.2965	2.44447	TRUE
1954	66.5677	7719380	95	468.248	80.51	1.72088	TRUE
1954	66.5677	7719380	96	470.62	78.3786	2.19155	TRUE
1954	66.5677	7719380	97	469.226	83.3483	2.01005	TRUE
1958	48.818	10526100	91	550.109	81.4628	1.26537	TRUE
1958	48.818	10526100	92	543.799	73.0862	1.13975	TRUE
1958	48.818	10526100	93	545.552	70.5981	3.17986	TRUE
1958	48.818	10526100	94	543.347	61.026	2.16462	TRUE
1958	48.818	10526100	95	545.022	56.9435	1.30829	TRUE
1958	48.818	10526100	96	540.704	58.5778	2.8523	TRUE
2045	47.3052	10862700	92	64.9248	48.6032	2.23625	TRUE
2045	47.3052	10862700	93	74.4531	52.946	4.69562	TRUE
2045	47.3052	10862700	94	68.2734	46.5413	2.19489	TRUE
2045	47.3052	10862700	95	69.0146	44.1965	2.87912	TRUE
2045	47.3052	10862700	96	64.7243	51.3736	2.16123	TRUE
2045	47.3052	10862700	97	68.3996	51.296	3.68785	TRUE
2053	103.44	4967700	92	571.479	109.788	13.5501	TRUE
2053	103.44	4967700	93	567.857	110.043	14.8217	TRUE
2053	103.44	4967700	94	563.644	110.748	13.474	TRUE
2053	103.44	4967700	95	561.532	110.378	13.5944	TRUE
2053	103.44	4967700	96	568.265	107.381	16.7771	TRUE
2053	103.44	4967700	97	564.557	112.355	15.1753	TRUE
2068	76.4995	6717190	92	344.134	126.185	2.26556	TRUE
2068	76.4995	6717190	93	346.007	129.837	2.41734	TRUE
2068	76.4995	6717190	94	347.761	126.72	2.13392	TRUE
2068	76.4995	6717190	95	347.053	131.877	0.925196	TRUE
2068	76.4995	6717190	96	356.192	132.808	0.884311	TRUE
2170	110.605	4645930	93	45.3151	130.28	2.1882	TRUE
2170	110.605	4645930	94	47.602	126.561	1.2088	TRUE
2170	110.605	4645930	95	51.3292	131.117	2.54287	TRUE
2170	110.605	4645930	96	47.382	126.701	3.14748	TRUE
2170	110.605	4645930	97	49.4375	127.891	3.96489	TRUE
2228	41.611	12349200	93	241.296	424.901	2.01369	TRUE
2228	41.611	12349200	94	234.573	428.114	5.11483	TRUE
2228	41.611	12349200	95	241.346	427.474	6.2624	TRUE
2228	41.611	12349200	96	248.191	433.303	4.35241	TRUE
2228	41.611	12349200	97	251.352	441.529	2.36371	TRUE
2551	37.7237	13621700	89	440.736	48.7998	1.83846	TRUE
2551	37.7237	13621700	90	446.35	55.5022	2.56438	TRUE
2551	37.7237	13621700	91	447.602	51.5952	2.24443	TRUE
2551	37.7237	13621700	92	445.577	45.1154	0.987046	TRUE
2551	37.7237	13621700	93	449.956	56.1973	1.47734	TRUE
2644	121.932	4214340	101	396.536	15.1119	4.12836	TRUE
2644	121.932	4214340	102	398.311	21.5665	4.12216	TRUE
2644	121.932	4214340	103	401.148	26.8145	3.32053	TRUE
2644	121.932	4214340	104	399.012	24.996	0.968148	TRUE
2644	121.932	4214340	105	399.098	31.5894	2.29768	TRUE
2644	121.932	4214340	106	398.988	32.63	2.39297	TRUE
2644	121.932	4214340	107	396.481	32.4743	1.51905	TRUE
2651	56.9043	9030270	101	221.209	25.4895	1.87404	TRUE
2651	56.9043	9030270	102	219.685	34.9249	1.77549	TRUE
2651	56.9043	9030270	103	216.99	29.965	1.08334	TRUE
2651	56.9043	9030270	104	217.215	35.7014	1.0381	TRUE
2651	56.9043	9030270	105	211.5	36.8	0.867409	TRUE
2653	142.152	3614880	101	550.006	29.5141	2.80181	TRUE
2653	142.152	3614880	102	554.098	26.9374	2.68982	TRUE
2653	142.152	3614880	103	552.085	24.9864	2.59843	TRUE
2653	142.152	3614880	104	554.31	29.4376	2.57151	TRUE
2653	142.152	3614880	105	557.319	27.0298	3.4225	TRUE
2653	142.152	3614880	106	562.003	30.445	2.58713	TRUE
2653	142.152	3614880	107	564.894	30.7068	2.23461	TRUE
2654	44.5795	11526900	101	36.0405	31.6802	0.913126	TRUE
2654	44.5795	11526900	102	26.122	34.5	1.35256	TRUE
2654	44.5795	11526900	103	21.4621	44.4052	1.25368	TRUE
2654	44.5795	11526900	104	24.0219	39.5934	2.55867	TRUE
2654	44.5795	11526900	105	25.6635	38.391	2.49342	TRUE
2654	44.5795	11526900	106	20.7092	42.0385	1.55256	TRUE
2654	44.5795	11526900	107	21.0257	34.5711	1.93378	TRUE
2656	139.895	3673200	101	61.3912	37.5954	3.55251	TRUE
2656	139.895	3673200	102	57.6049	40.2127	3.39891	TRUE
2656	139.895	3673200	103	57.9733	33.8405	4.45775	TRUE
2656	139.895	3673200	104	56.2258	33.6437	4.27362	TRUE
2656	139.895	3673200	105	56.3001	30.2313	4.01345	TRUE
2656	139.895	3673200	106	55.115	25.0574	4.3398	TRUE
2656	139.895	3673200	107	55.5359	26.8508	4.6964	TRUE
2658	179.37	2864810	101	427.428	38.7051	2.5139	TRUE
2658	179.37	2864810	102	427.093	40.2733	1.82443	TRUE
2658	179.37	2864810	103	425.184	44.0833	1.30265	TRUE
2658	179.37	2864810	104	427.436	43.3154	1.8877	TRUE
2658	179.37	2864810	105	423.126	39.2291	3.16371	TRUE
2658	179.37	2864810	106	420.432	36.589	2.07645	TRUE
2658	179.37	2864810	107	417.286	38.3614	2.81224	TRUE
2659	54.4926	9429930	101	447.316	37.2931	1.794	TRUE
2659	54.4926	9429930	102	440.231	39.015	2.57578	TRUE
2659	54.4926	9429930	103	447.917	42.0951	1.10358	TRUE
2659	54.4926	9429930	104	450.625	42.2649	1.57838	TRUE
2659	54.4926	9429930	105	455.3	39.1612	1.34983	TRUE
2659	54.4926	9429930	106	446.78	42.329	1.19962	TRUE
2682	37.1796	13821100	101	39.6858	77.9513	0.921191	TRUE
2682	37.1796	13821100	102	47.9954	77.1896	2.83428	TRUE
2682	37.1796	13821100	103	39.6009	75.5505	1.27408	TRUE
2682	37.1796	13821100	104	35.2078	79.7038	1.66227	TRUE
2682	37.1796	13821100	105	42.1818	87.3409	0.994502	TRUE
2689	56.4492	9103070	101	488.527	94.6593	1.16534	TRUE
2689	56.4492	9103070	102	491.517	95.8798	1.85633	TRUE
2689	56.4492	9103070	103	497.254	102.579	0.971958	TRUE
2689	56.4492	9103070	104	491.422	96.6724	0.933155	TRUE
2689	56.4492	9103070	105	494.451	93.5904	4.63454	TRUE
2689	56.4492	9103070	106	501.154	90.4784	1.3111	TRUE
2752	45.624	11263000	101	228.513	370.156	1.0627	TRUE
2752	45.624	11263000	102	234.08	362.464	3.68884	TRUE
2752	45.624	11263000	103	224.297	358.571	7.014	TRUE
2752	45.624	11263000	104	222.457	361.691	7.14493	TRUE
2752	45.624	11263000	105	225.632	362.992	6.28277	TRUE
2773	50.5907	10157200	101	289.57	417.732	2.48754	TRUE
2773	50.5907	10157200	102	300.058	420.619	3.22441	TRUE
2773	50.5907	10157200	103	304.295	417.137	1.04519	TRUE
2773	50.5907	10157200	104	301.867	415.629	3.51006	TRUE
2773	50.5907	10157200	105	304.076	411.133	2.67207	TRUE
2773	50.5907	10157200	106	299.909	404.325	2.98275	TRUE
2773	50.5907	10157200	107	307.399	406.267	1.73576	TRUE
2778	41.403	12411200	101	616.091	418.297	2.1999	TRUE
2778	41.403	12411200	102	618.347	416.69	5.04582	TRUE
2778	41.403	12411200	103	614.511	425.466	6.64748	TRUE
2778	41.403	12411200	104	616.758	433.072	2.28007	TRUE
2778	41.403	12411200	105	608.023	437.997	1.06962	TRUE
2824	42.0284	12226500	102	527.959	82.7618	1.31671	TRUE
2824	42.0284	12226500	103	528.088	92.1129	1.79195	TRUE
2824	42.0284	12226500	104	534.261	83.3851	2.46833	TRUE
2824	42.0284	12226500	105	529.681	81.6829	2.25421	TRUE
2824	42.0284	12226500	106	529.285	77.151	1.05573	TRUE
2850	42.6762	12040900	102	203.269	315.359	6.13163	TRUE
2850	42.6762	12040900	103	200.039	305.689	7.27049	TRUE
2850	42.6762	12040900	104	198.849	301.658	6.46883	TRUE
2850	42.6762	12040900	105	191.152	304.893	8.95671	TRUE
2850	42.6762	12040900	106	197.993	303.761	7.11524	TRUE
2850	42.6762	12040900	107	202.173	310.65	7.62807	TRUE
2874	61.936	8296650	102	191.634	448.807	1.57838	TRUE
2874	61.936	8296650	103	193.327	451.869	2.95812	TRUE
2874	61.936	8296650	104	192.112	448.764	2.11494	TRUE
2874	61.936	8296650	105	188.51	445.414	3.58224	TRUE
2874	61.936	8296650	106	178.365	449.816	1.50202	TRUE
2877	42.6504	12048200	102	55.7875	461.422	2.62925	TRUE
2877	42.6504	12048200	103	61.4213	454.172	4.30514	TRUE
2877	42.6504	12048200	104	62.3409	453.926	3.72042	TRUE
2877	42.6504	12048200	105	56.7114	452.021	3.53601	TRUE
2877	42.6504	12048200	106	62.5036	447.134	4.50016	TRUE
2877	42.6504	12048200	107	51.515	448.335	0.99821	TRUE
2888	52.5325	9781780	103	160.028	14.314	2.71286	TRUE
2888	52.5325	9781780	104	152.979	15.8931	3.15676	TRUE
2888	52.5325	9781780	105	153.443	25.6615	4.1372	TRUE
2888	52.5325	9781780	106	153.313	21.3023	5.43334	TRUE
2888	52.5325	9781780	107	155.488	15.9345	4.74822	TRUE
2891	56.9935	9016140	103	116.857	24.736	2.15103	TRUE
2891	56.9935	9016140	104	121.44	30.4877	2.99744	TRUE
2891	56.9935	9016140	105	125.911	24.7419	0.964324	TRUE
2891	56.9935	9016140	106	117.378	25.2767	2.29129	TRUE
2891	56.9935	9016140	107	117.644	23.482	1.69509	TRUE
2896	41.7516	12307600	103	615.732	45.9726	2.51536	TRUE
2896	41.7516	12307600	104	624.069	41.572	2.92828	TRUE
2896	41.7516	12307600	105	627.528	41.6165	2.96182	TRUE
2896	41.7516	12307600	106	634.844	44.4375	1.0935	TRUE
2896	41.7516	12307600	107	631.744	53.5469	1.25954	TRUE
2901	43.8991	11705500	103	600.409	66.3846	5.31992	TRUE
2901	43.8991	11705500	104	599.515	74.8254	2.66933	TRUE
2901	43.8991	11705500	105	603.542	80.1705	4.78806	TRUE
2901	43.8991	11705500	106	596.406	84.0797	2.62367	TRUE
2901	43.8991	11705500	107	595.247	76.3816	2.44447	TRUE
2976	46.0802	11151500	103	616.814	393.682	2.25258	TRUE
2976	46.0802	11151500	104	613.526	383.655	9.02609	TRUE
2976	46.0802	11151500	105	608.729	392.321	3.60969	TRUE
2976	46.0802	11151500	106	607.349	394.219	2.42793	TRUE
2976	46.0802	11151500	107	609.732	397.112	1.8204	TRUE
2984	36.7697	13975100	103	546.465	403.487	1.96016	TRUE
2984	36.7697	13975100	104	556.82	402.764	2.54431	TRUE
2984	36.7697	13975100	105	564.935	403.65	3.35886	TRUE
2984	36.7697	13975100	106	565.038	401.156	3.18331	TRUE
2984	36.7697	13975100	107	555.019	399.801	5.32678	TRUE
2988	80.8514	6355620	103	234.758	439.238	11.3024	TRUE
2988	80.8514	6355620	104	235.476	448.638	8.75654	TRUE
2988	80.8514	6355620	105	238.137	452.571	8.2812	TRUE
2988	80.8514	6355620	106	240.298	457.207	7.13061	TRUE
2988	80.8514	6355620	107	240.528	458.849	6.86942	TRUE
2997	65.6839	7823240	103	132.853	447.851	4.15747	TRUE
2997	65.6839	7823240	104	133.153	450.006	3.47972	TRUE
2997	65.6839	7823240	105	137.146	448.68	3.82315	TRUE
2997	65.6839	7823240	106	137.778	442.224	3.89889	TRUE
2997	65.6839	7823240	107	143.537	450.201	3.00719	TRUE
3406	45.3856	11322100	101	241.077	402.791	4.16362	TRUE
3406	45.3856	11322100	102	237.57	407.543	3.81645	TRUE
3406	45.3856	11322100	103	245.091	404.397	5.26818	TRUE
3406	45.3856	11322100	104	237.897	412.93	9.36874	TRUE
3406	45.3856	11322100	105	235.079	414.644	8.50419	TRUE
3407	47.4007	10840800	101	603.056	101.063	1.41113	TRUE
3407	47.4007	10840800	102	610.532	100.591	1.66227	TRUE
3407	47.4007	10840800	103	604.596	106.584	1.59919	TRUE
3407	47.4007	10840800	104	599.395	103.055	1.37949	TRUE
3407	47.4007	10840800	105	597.9	96.0257	2.04262	TRUE
3590	42.3567	12131700	111	339.101	14.6613	3.84508	TRUE
3590	42.3567	12131700	112	337.453	15.5277	4.65342	TRUE
3590	42.3567	12131700	113	339.663	10.7254	4.12482	TRUE
3590	42.3567	12131700	114	336.237	18.8654	1.96016	TRUE
3590	42.3567	12131700	115	324.681	16.0311	1.14941	TRUE
3590	42.3567	12131700	116	321.966	9.13248	1.3195	TRUE
3593	63.2169	8128550	111	49.1223	18.8016	4.74592	TRUE
3593	63.2169	8128550	112	52.616	17.2428	4.77431	TRUE
3593	63.2169	8128550	113	46.5476	19.5572	4.85398	TRUE
3593	63.2169	8128550	114	44.136	17.1565	5.21944	TRUE
3593	63.2169	8128550	115	41.0908	15.6199	6.26357	TRUE
3593	63.2169	8128550	116	43.8756	17.7749	5.97911	TRUE
3593	63.2169	8128550	117	42.1287	28.955	2.42793	TRUE
3593	63.2169	8128550	118	48.8011	34.5	1.1462	TRUE
3593	63.2169	8128550	119	42.3249	33.1488	2.69662	TRUE
3606	43.7722	11739500	111	274.029	40.8116	2.87021	TRUE
3606	43.7722	11739500	112	274.82	32.1275	3.24251	TRUE
3606	43.7722	11739500	113	278.053	24.215	4.85999	TRUE
3606	43.7722	11739500	114	277.862	20.6859	5.64364	TRUE
3606	43.7722	11739500	115	276.427	29.0314	4.24015	TRUE
3615	81.5043	6304710	111	570.156	99.2437	12.7573	TRUE
3615	81.5043	6304710	112	569.196	101.841	11.0828	TRUE
3615	81.5043	6304710	113	567.87	103.251	12.0061	TRUE
3615	81.5043	6304710	114	569.271	102.3	12.092	TRUE
3615	81.5043	6304710	115	574.166	99.0796	13.4358	TRUE
3615	81.5043	6304710	116	574.405	106.192	16.394	TRUE
3615	81.5043	6304710	117	573.872	105.866	14.4747	TRUE
3615	81.5043	6304710	118	575.174	110.822	11.7457	TRUE
3615	81.5043	6304710	119	573.675	103.599	13.2566	TRUE
3615	81.5043	6304710	120	571.76	110.157	11.8665	TRUE
3615	81.5043	6304710	121	572.685	100.373	13.8965	TRUE
3616	83.0715	6185770	111	324.406	69.8158	2.48164	TRUE
3616	83.0715	6185770	112	322.409	70.5846	2.90443	TRUE
3616	83.0715	6185770	113	322.523	75.7217	3.30175	TRUE
3616	83.0715	6185770	114	320.389	74.8829	3.03263	TRUE
3616	83.0715	6185770	115	330.008	74.2615	1.39012	TRUE
3640	116.893	4396000	111	500.26	118.555	2.29129	TRUE
3640	116.893	4396000	112	504.956	119.08	2.19489	TRUE
3640	116.893	4396000	113	508.5	118.231	1.37147	TRUE
3640	116.893	4396000	114	510.222	118.841	1.67985	TRUE
3640	116.893	4396000	115	503.946	115.567	2.36371	TRUE
3666	51.1741	10041400	111	309.172	260.795	2.20987	TRUE
3666	51.1741	10041400	112	313.751	257.121	2.86255	TRUE
3666	51.1741	10041400	113	322.547	257.879	1.25368	TRUE
3666	51.1741	10041400	114	318.68	256.205	1.16849	TRUE
3666	51.1741	10041400	115	323.292	249.292	1.88575	TRUE
3671	51.5598	9966310	111	555.087	288.549	7.82265	TRUE
3671	51.5598	9966310	112	559.915	295.375	2.44297	TRUE
3671	51.5598	9966310	113	558.362	286.714	1.76512	TRUE
3671	51.5598	9966310	114	564.877	289.2	2.66658	TRUE
3671	51.5598	9966310	115	566.208	286.619	2.55293	TRUE
3671	51.5598	9966310	116	572.599	289.76	3.05188	TRUE
3676	108.896	4718830	111	262.222	299.307	9.59608	TRUE
3676	108.896	4718830	112	267.099	298.242	7.07822	TRUE
3676	108.896	4718830	113	265.346	298.701	8.88557	TRUE
3676	108.896	4718830	114	265.667	302.167	7.85895	TRUE
3676	108.896	4718830	115	265.971	310.054	8.75571	TRUE
3684	49.8413	10310000	111	537.613	323.426	6.68252	TRUE
3684	49.8413	10310000	112	531.249	329.481	1.5287	TRUE
3684	49.8413	10310000	113	529.353	332.408	2.57578	TRUE
3684	49.8413	10310000	114	529.421	340.913	4.84795	TRUE
3684	49.8413	10310000	115	532.24	348.215	1.83045	TRUE
3726	72.91	7047890	111	233.56	436.362	12.4199	TRUE
3726	72.91	7047890	112	236.706	433.505	11.1193	TRUE
3726	72.91	7047890	113	237.192	435.018	11.6516	TRUE
3726	72.91	7047890	114	237.503	433.247	13.0565	TRUE
3726	72.91	7047890	115	240.502	433.925	11.9955	TRUE
3726	72.91	7047890	116	236.433	432.297	12.8479	TRUE
3726	72.91	7047890	117	238.255	435.49	11.8246	TRUE
3726	72.91	7047890	118	239.76	430.072	12.799	TRUE
3726	72.91	7047890	119	242.965	429.49	10.7148	TRUE
3726	72.91	7047890	120	237.897	436.169	9.3309	TRUE
3726	72.91	7047890	121	226.025	436.976	4.52365	TRUE
3726	72.91	7047890	122	231.478	430.366	6.11852	TRUE
3740	45.8225	11214200	111	255.3	434.777	1.51663	TRUE
3740	45.8225	11214200	112	257.381	443.117	2.58996	TRUE
3740	45.8225	11214200	113	265.5	446.025	1.23294	TRUE
3740	45.8225	11214200	114	258.486	450.862	1.02738	TRUE
3740	45.8225	11214200	115	258.103	455.117	2.01733	TRUE
3745	24.8852	20649300	111	593.494	442.279	1.16217	TRUE
3745	24.8852	20649300	112	589.686	451.39	1.32784	TRUE
3745	24.8852	20649300	113	584.262	443.099	1.29982	TRUE
3745	24.8852	20649300	114	574.763	441.162	1.44462	TRUE
3745	24.8852	20649300	115	569.428	431.38	1.11356	TRUE
3783	37.556	13682500	112	591.987	69.6484	1.51663	TRUE
3783	37.556	13682500	113	586.877	74.6121	1.28844	TRUE
3783	37.556	13682500	114	593.741	68.9608	1.56904	TRUE
3783	37.556	13682500	115	599.907	64.3995	1.24779	TRUE
3783	37.556	13682500	116	597.638	63.4746	1.43183	TRUE
3783	37.556	13682500	117	602.105	57.5063	5.8006	TRUE
3783	37.556	13682500	118	599.517	68.1851	1.46484	TRUE
3783	37.556	13682500	119	606.5	60.2274	2.19489	TRUE
3805	62.3616	8240020	112	230.199	132.636	6.44339	TRUE
3805	62.3616	8240020	113	227.192	127.795	4.27619	TRUE
3805	62.3616	8240020	114	226.602	127.208	4.59257	TRUE
3805	62.3616	8240020	115	230.685	125.739	3.48916	TRUE
3805	62.3616	8240020	116	228.393	119.381	4.55423	TRUE
3805	62.3616	8240020	117	233.003	110.424	1.04165	TRUE
3881	51.23	10030500	112	17.3375	426.134	2.70069	TRUE
3881	51.23	10030500	113	11.6471	427.503	3.29954	TRUE
3881	51.23	10030500	114	14.831	423.927	2.05337	TRUE
3881	51.23	10030500	115	6.73121	429.136	1.13651	TRUE
3881	51.23	10030500	116	12.2378	424.298	3.03263	TRUE
3964	46.7576	10989900	113	575.001	342.074	15.9149	TRUE
3964	46.7576	10989900	114	575.95	351.779	18.6635	TRUE
3964	46.7576	10989900	115	578.659	343	14.1234	TRUE
3964	46.7576	10989900	116	585.827	346.478	13.7308	TRUE
3964	46.7576	10989900	117	582.064	343.447	15.425	TRUE
3964	46.7576	10989900	118	585.349	345.684	17.8193	TRUE
4006	53.4543	9613100	113	617.049	411.741	5.19348	TRUE
4006	53.4543	9613100	114	609.309	410.622	5.03278	TRUE
4006	53.4543	9613100	115	610.207	416.638	3.30729	TRUE
4006	53.4543	9613100	116	609.732	415.656	2.16123	TRUE
4006	53.4543	9613100	117	601.376	410.54	1.48726	TRUE
4011	57.2264	8979450	113	282.751	421.524	4.08028	TRUE
4011	57.2264	8979450	114	280.394	419.646	3.74588	TRUE
4011	57.2264	8979450	115	282.392	419.354	2.08877	TRUE
4011	57.2264	8979450	116	273.537	412.152	2.82004	TRUE
4011	57.2264	8979450	117	276.804	407.464	2.27202	TRUE
4035	59.5903	8623230	114	606.539	32.4042	5.11269	TRUE
4035	59.5903	8623230	115	602.406	24.6316	4.02708	TRUE
4035	59.5903	8623230	116	604.521	23.3799	3.78857	TRUE
4035	59.5903	8623230	117	602.269	27.6079	4.91009	TRUE
4035	59.5903	8623230	118	596.539	34.6422	1.7526	TRUE
4035	59.5903	8623230	119	597.404	35.8678	1.99907	TRUE
4035	59.5903	8623230	120	591.29	42.2398	2.87276	TRUE
4066	66.5733	7718730	114	523.948	115.084	4.18026	TRUE
4066	66.5733	7718730	115	529.412	108.759	3.73904	TRUE
4066	66.5733	7718730	116	524.307	104.854	3.12063	TRUE
4066	66.5733	7718730	117	519.767	104.299	2.45195	TRUE
4066	66.5733	7718730	118	519.031	95.8217	2.00456	TRUE
4066	66.5733	7718730	119	525.022	96.9522	1.42152	TRUE
4066	66.5733	7718730	120	528.486	100.58	1.25954	TRUE
4066	66.5733	7718730	121	532.948	100.894	2.24932	TRUE
4066	66.5733	7718730	122	533.392	96.5013	2.39603	TRUE
4104	70.4651	7292420	114	183.588	333.976	1.90318	TRUE
4104	70.4651	7292420	115	182.576	337.297	1.71018	TRUE
4104	70.4651	7292420	116	183	338.712	0.884311	TRUE
4104	70.4651	7292420	117	180.306	339.246	1.22394	TRUE
4104	70.4651	7292420	118	188.716	340.584	1.3634	TRUE
4104	70.4651	7292420	119	197.493	336.5	1.0019	TRUE
4127	32.7911	15670700	114	176.137	427.391	2.49048	TRUE
4127	32.7911	15670700	115	178.452	417.811	1.11687	TRUE
4127	32.7911	15670700	116	171.981	416.51	0.884311	TRUE
4127	32.7911	15670700	117	166.418	417.13	1.56435	TRUE
4127	32.7911	15670700	118	157.274	424.989	1.17792	TRUE
4152	93.6702	5485860	115	158.654	26.4814	1.67108	TRUE
4152	93.6702	5485860	116	160.93	28.2065	2.29129	TRUE
4152	93.6702	5485860	117	160.124	28.7158	2.17981	TRUE
4152	93.6702	5485860	118	160.553	21.9269	2.52988	TRUE
4152	93.6702	5485860	119	159.738	27.3022	2.15103	TRUE
4152	93.6702	5485860	120	152.307	28.5731	3.09118	TRUE
4161	33.0582	15544200	115	36.6679	58.175	1.44207	TRUE
4161	33.0582	15544200	116	29.4	64.3	0.867409	TRUE
4161	33.0582	15544200	117	32.2434	69.3319	0.921191	TRUE
4161	33.0582	15544200	118	22.581	74.1842	1.35528	TRUE
4161	33.0582	15544200	119	19.1949	65.9412	2.00456	TRUE
4184	49.0806	10469700	115	422.123	154.402	1.16849	TRUE
4184	49.0806	10469700	116	422.053	147.463	3.63593	TRUE
4184	49.0806	10469700	117	421.17	146.882	1.19346	TRUE
4184	49.0806	10469700	118	417.579	137.635	3.29843	TRUE
4184	49.0806	10469700	119	410.017	137.856	5.60208	TRUE
4212	35.8882	14318400	115	523.093	275.544	2.54143	TRUE
4212	35.8882	14318400	116	518.936	267.077	3.20963	TRUE
4212	35.8882	14318400	117	523.878	257.796	4.50909	TRUE
4212	35.8882	14318400	118	530.073	253.019	4.70495	TRUE
4212	35.8882	14318400	119	531.682	257.383	6.35957	TRUE
4292	37.2559	13792700	116	404.508	103.973	0.983296	TRUE
4292	37.2559	13792700	117	395.918	106.17	2.29289	TRUE
4292	37.2559	13792700	118	403.5	102.294	0.875902	TRUE
4292	37.2559	13792700	119	407.476	112.918	6.56238	TRUE
4292	37.2559	13792700	120	409.604	112.045	5.9528	TRUE
4333	108.045	4755990	116	538.206	305.841	7.82871	TRUE
4333	108.045	4755990	117	535.248	308.068	9.9583	TRUE
4333	108.045	4755990	118	537.981	306.139	9.37497	TRUE
4333	108.045	4755990	119	541.002	310.724	7.01712	TRUE
4333	108.045	4755990	120	542.252	311.689	8.53331	TRUE
4333	108.045	4755990	121	537.105	311.844	8.72064	TRUE
4333	108.045	4755990	122	534.256	308.764	6.84281	TRUE
4333	108.045	4755990	123	536.948	302.698	5.18363	TRUE
4333	108.045	4755990	124	532.919	308.667	5.0826	TRUE
4333	108.045	4755990	125	537.552	307.318	7.62807	TRUE
4351	82.5705	6223310	116	284.34	379.517	8.80888	TRUE
4351	82.5705	6223310	117	278.487	377.472	8.07555	TRUE
4351	82.5705	6223310	118	277.533	379.733	9.50058	TRUE
4351	82.5705	6223310	119	276.544	379.108	5.01242	TRUE
4351	82.5705	6223310	120	279.618	372.479	6.10239	TRUE
4351	82.5705	6223310	121	278.435	380.164	8.06018	TRUE
4366	71.9504	7141890	116	324.947	404.275	7.32947	TRUE
4366	71.9504	7141890	117	318.583	406.366	7.00358	TRUE
4366	71.9504	7141890	118	319.327	404.64	8.02934	TRUE
4366	71.9504	7141890	119	318.446	409.326	9.00707	TRUE
4366	71.9504	7141890	120	320.014	405.184	7.23829	TRUE
4366	71.9504	7141890	121	318.342	406.074	7.56321	TRUE
4366	71.9504	7141890	122	319.082	400.492	6.88375	TRUE
4366	71.9504	7141890	123	311.087	403.258	7.25541	TRUE
4366	71.9504	7141890	124	307.577	401.346	9.26893	TRUE
4366	71.9504	7141890	125	315.485	399.998	6.92814	TRUE
4366	71.9504	7141890	126	319.647	398.895	5.98765	TRUE
4366	71.9504	7141890	127	316.101	396.753	5.52794	TRUE
4366	71.9504	7141890	128	317.682	399.177	6.60341	TRUE
4366	71.9504	7141890	129	309.106	397.895	6.44509	TRUE
4366	71.9504	7141890	130	305.727	392.017	6.88004	TRUE
4366	71.9504	7141890	131	307.445	388.862	6.09641	TRUE
4366	71.9504	7141890	132	316.347	382.69	1.18727	TRUE
4368	82.931	6196250	116	157.215	399.504	1.44462	TRUE
4368	82.931	6196250	117	149.21	395.682	3.11594	TRUE
4368	82.931	6196250	118	146.291	400.54	1.22394	TRUE
4368	82.931	6196250	119	149.185	402.341	2.32148	TRUE
4368	82.931	6196250	120	148.994	405.029	5.23899	TRUE
4382	46.6543	11014200	116	527.066	441.826	1.794	TRUE
4382	46.6543	11014200	117	529.586	441.911	1.24779	TRUE
4382	46.6543	11014200	118	538.832	442.331	2.92452	TRUE
4382	46.6543	11014200	119	548.911	446.424	2.74372	TRUE
4382	46.6543	11014200	120	545.503	443.782	2.62228	TRUE
4382	46.6543	11014200	121	549.193	440.081	3.90825	TRUE
4382	46.6543	11014200	122	554.766	447.351	6.78926	TRUE
4384	124.092	4140970	116	462.755	447.831	6.99315	TRUE
4384	124.092	4140970	117	466.502	444.412	4.6029	TRUE
4384	124.092	4140970	118	466.548	444.908	4.64949	TRUE
4384	124.092	4140970	119	463.816	444.226	4.7065	TRUE
4384	124.092	4140970	120	467.166	447.686	3.7566	TRUE
4384	124.092	4140970	121	466.908	447.701	2.74639	TRUE
4384	124.092	4140970	122	473.011	449.6	5.12767	TRUE
4384	124.092	4140970	123	471.174	451.648	3.95658	TRUE
4384	124.092	4140970	124	463.802	448.323	5.40774	TRUE
4396	100.077	5134640	116	239.966	470.357	4.047	TRUE
4396	100.077	5134640	117	238.678	471.884	3.21077	TRUE
4396	100.077	5134640	118	232.793	473.145	2.17645	TRUE
4396	100.077	5134640	119	237.206	470.398	2.42491	TRUE
4396	100.077	5134640	120	234.421	476.177	1.18727	TRUE
4407	117.184	4385100	117	280.09	30.5178	4.96777	TRUE
4407	117.184	4385100	118	279.526	31.9114	4.27191	TRUE
4407	117.184	4385100	119	281.357	26.8086	4.46921	TRUE
4407	117.184	4385100	120	282.651	24.5334	4.65734	TRUE
4407	117.184	4385100	121	278.864	29.2314	3.6928	TRUE
4407	117.184	4385100	122	280.614	29.846	3.85552	TRUE
4407	117.184	4385100	123	286.359	30.5036	4.01891	TRUE
4407	117.184	4385100	124	287.883	25.8061	4.06592	TRUE
4407	117.184	4385100	125	288.256	23.7406	4.59734	TRUE
4407	117.184	4385100	126	287.184	19.1798	4.82605	TRUE
4407	117.184	4385100	127	282.511	13.1346	4.64556	TRUE
4407	117.184	4385100	128	286.647	12.1333	4.76205	TRUE
4418	43.0806	11927900	117	444.727	90.6492	5.95587	TRUE
4418	43.0806	11927900	118	440.107	99.9203	8.01979	TRUE
4418	43.0806	11927900	119	436.64	102.831	4.88996	TRUE
4418	43.0806	11927900	120	431.557	94.5072	3.78375	TRUE
4418	43.0806	11927900	121	435.664	97.049	2.57151	TRUE
4429	45.3001	11343500	117	295.816	105.733	0.99821	TRUE
4429	45.3001	11343500	118	287.04	105.859	1.35799	TRUE
4429	45.3001	11343500	119	281.532	105.132	1.35528	TRUE
4429	45.3001	11343500	120	286.891	110.878	2.10103	TRUE
4429	45.3001	11343500	121	288.21	121.487	4.75514	TRUE
4429	45.3001	11343500	122	287.301	118.233	3.82793	TRUE
4497	118.491	4336720	117	551.369	407.292	4.72972	TRUE
4497	118.491	4336720	118	552.549	413.762	1.10692	TRUE
4497	118.491	4336720	119	557.896	413.896	1.10692	TRUE
4497	118.491	4336720	120	559.605	418.41	2.73704	TRUE
4497	118.491	4336720	121	557.14	417.397	2.39144	TRUE
4497	118.491	4336720	122	555.148	420.927	4.41161	TRUE
4599	45.5325	11285600	118	602.229	292.485	7.41756	TRUE
4599	45.5325	11285600	119	597.835	292.228	4.96336	TRUE
4599	45.5325	11285600	120	595.721	281.507	5.71436	TRUE
4599	45.5325	11285600	121	593.981	286.047	3.44699	TRUE
4599	45.5325	11285600	122	597.844	279.27	4.82151	TRUE
4647	49.8186	10314700	118	493.224	408.224	1.794	TRUE
4647	49.8186	10314700	119	499.5	417.726	1.0129	TRUE
4647	49.8186	10314700	120	496.61	411.219	3.45758	TRUE
4647	49.8186	10314700	121	495.515	416.81	2.08877	TRUE
4647	49.8186	10314700	122	493.377	411.192	4.00616	TRUE
4647	49.8186	10314700	123	490.26	408.088	3.96765	TRUE
4647	49.8186	10314700	124	483.486	409.478	1.02017	TRUE
4648	43.4701	11821000	118	616.462	414.918	5.46416	TRUE
4648	43.4701	11821000	119	613.717	419.596	6.05616	TRUE
4648	43.4701	11821000	120	609.27	415.61	6.22557	TRUE
4648	43.4701	11821000	121	612.959	415.024	6.08202	TRUE
4648	43.4701	11821000	122	611.286	419.277	5.67911	TRUE
4648	43.4701	11821000	123	623.005	418.374	1.64226	TRUE
4648	43.4701	11821000	124	611.843	419.314	7.19379	TRUE
4660	102.237	5026180	118	505.852	445.557	1.87795	TRUE
4660	102.237	5026180	119	498.075	446.752	0.975752	TRUE
4660	102.237	5026180	120	503.673	451.562	4.66596	TRUE
4660	102.237	5026180	121	505.658	450.786	4.94049	TRUE
4660	102.237	5026180	122	506.831	451.739	7.10703	TRUE
4660	102.237	5026180	123	507.533	446.62	5.64493	TRUE
4660	102.237	5026180	124	506.229	448.861	5.94359	TRUE
4674	84.8153	6058590	119	347.362	3.27536	1.01654	TRUE
4674	84.8153	6058590	120	347.189	7.57453	1.09687	TRUE
4674	84.8153	6058590	121	345.608	10.9586	1.08334	TRUE
4674	84.8153	6058590	122	351.305	13.0072	1.75469	TRUE
4674	84.8153	6058590	123	352.136	5.04545	0.909066	TRUE
4674	84.8153	6058590	124	356.924	5.80739	1.9489	TRUE
4682	41.2876	12445900	119	473.099	52.2716	1.55019	TRUE
4682	41.2876	12445900	120	470.344	63.4111	1.00558	TRUE
4682	41.2876	12445900	121	465.323	65.6452	0.964324	TRUE
4682	41.2876	12445900	122	460.997	58.5	1.11687	TRUE
4682	41.2876	12445900	123	456.797	61.4595	1.65563	TRUE
4758	83.5688	6148960	119	320.08	317.341	3.00841	TRUE
4758	83.5688	6148960	120	321.332	317.13	2.51245	TRUE
4758	83.5688	6148960	121	311.8	318.244	3.12532	TRUE
4758	83.5688	6148960	122	313.735	314.808	2.97046	TRUE
4758	83.5688	6148960	123	313.441	316.27	3.19592	TRUE
4758	83.5688	6148960	124	311.226	323.422	3.65098	TRUE
4758	83.5688	6148960	125	315.911	322.041	4.61242	TRUE
4850	58.845	8732450	120	602.785	201.673	1.60378	TRUE
4850	58.845	8732450	121	601.751	205.424	1.68422	TRUE
4850	58.845	8732450	122	605.973	202.115	1.58303	TRUE
4850	58.845	8732450	123	608.245	200.316	3.89889	TRUE
4850	58.845	8732450	124	618.569	204.94	1.60607	TRUE
4876	35.7655	14367500	120	504.883	297.638	1.11687	TRUE
4876	35.7655	14367500	121	493.387	296.414	1.40591	TRUE
4876	35.7655	14367500	122	498.188	301.167	1.46233	TRUE
4876	35.7655	14367500	123	507.668	298.252	0.968148	TRUE
4876	35.7655	14367500	124	504.129	300.15	1.02378	TRUE
4885	35.8756	14323400	120	528.106	335.764	1.26828	TRUE
4885	35.8756	14323400	121	523.928	341.21	2.47129	TRUE
4885	35.8756	14323400	122	534.657	337.73	2.85871	TRUE
4885	35.8756	14323400	123	541.811	333.857	3.06623	TRUE
4885	35.8756	14323400	124	533.697	337.711	1.04872	TRUE
4885	35.8756	14323400	125	540.066	329.573	1.95641	TRUE
4885	35.8756	14323400	126	540.931	332.237	3.45017	TRUE
4940	103.701	4955230	120	66.2825	466.229	1.81636	TRUE
4940	103.701	4955230	121	64.3083	466.512	2.35283	TRUE
4940	103.701	4955230	122	66.8985	463.397	2.99744	TRUE
4940	103.701	4955230	123	64.3532	465.72	2.77819	TRUE
4940	103.701	4955230	124	67.0937	461.541	3.23573	TRUE
4940	103.701	4955230	125	68.7874	455.317	4.32969	TRUE
4940	103.701	4955230	126	69.5538	453.753	4.77048	TRUE
4940	103.701	4955230	127	73.7828	449.138	4.19596	TRUE
4940	103.701	4955230	128	82.0634	446.737	3.29954	TRUE
4940	103.701	4955230	129	89.2583	447.106	3.22441	TRUE
4940	103.701	4955230	130	86.1799	446.75	4.05602	TRUE
4940	103.701	4955230	131	87.612	444.983	5.16528	TRUE
4940	103.701	4955230	132	86.6264	440.429	5.29446	TRUE
4940	103.701	4955230	133	86.9468	440.594	4.70339	TRUE
4940	103.701	4955230	134	92.4111	444.023	4.61954	TRUE
4948	35.937	14299000	121	565.9	8.46688	3.52358	TRUE
4948	35.937	14299000	122	572.694	9.74668	3.48916	TRUE
4948	35.937	14299000	123	562.809	10.8264	4.36917	TRUE
4948	35.937	14299000	124	558.859	10.459	4.26935	TRUE
4948	35.937	14299000	125	561.422	21.8125	0.979531	TRUE
4982	59.8797	8581570	121	515.313	105.968	4.28899	TRUE
4982	59.8797	8581570	122	518.299	104.91	4.00251	TRUE
4982	59.8797	8581570	123	516.926	114.435	4.6306	TRUE
4982	59.8797	8581570	124	525.18	113.056	3.9297	TRUE
4982	59.8797	8581570	125	527.099	111.626	4.18463	TRUE
4986	72.6888	7069330	121	252.518	115.697	4.35493	TRUE
4986	72.6888	7069330	122	258.301	113.457	3.96397	TRUE
4986	72.6888	7069330	123	252.501	118.172	3.11241	TRUE
4986	72.6888	7069330	124	248.697	122.015	3.73023	TRUE
4986	72.6888	7069330	125	244.214	124.318	3.62989	TRUE
5014	57.9236	8871360	121	309.664	231.268	6.20149	TRUE
5014	57.9236	8871360	122	315.356	231.584	5.36707	TRUE
5014	57.9236	8871360	123	318.956	227.017	4.89146	TRUE
5014	57.9236	8871360	124	321.51	227.296	0.880117	TRUE
5014	57.9236	8871360	125	312.116	231.804	2.57436	TRUE
5066	71.7306	7163770	121	144.563	417.442	6.43829	TRUE
5066	71.7306	7163770	122	142.02	423.561	4.4405	TRUE
5066	71.7306	7163770	123	145.671	419.727	5.80878	TRUE
5066	71.7306	7163770	124	148.203	410.542	3.1405	TRUE
5066	71.7306	7163770	125	153.326	413.77	4.79644	TRUE
5066	71.7306	7163770	126	149.37	413.841	4.83286	TRUE
5066	71.7306	7163770	127	151.152	414.116	5.14047	TRUE
5112	91.5168	5614940	122	569.63	112.93	11.5973	TRUE
5112	91.5168	5614940	123	570.675	116.861	12.4272	TRUE
5112	91.5168	5614940	124	570.619	116.989	10.7375	TRUE
5112	91.5168	5614940	125	567.268	128.286	11.5447	TRUE
5112	91.5168	5614940	126	567.267	121.54	11.5668	TRUE
5112	91.5168	5614940	127	570.065	119.442	12.4715	TRUE
5112	91.5168	5614940	128	567.58	120.895	12.6194	TRUE
5112	91.5168	5614940	129	565.956	122.587	13.3161	TRUE
5112	91.5168	5614940	130	563.729	120.982	11.3671	TRUE
5144	42.407	12117400	122	624.349	190.727	2.60265	TRUE
5144	42.407	12117400	123	623.38	192.561	3.36104	TRUE
5144	42.407	12117400	124	619.053	183.13	3.7905	TRUE
5144	42.407	12117400	125	615.157	188.572	4.32208	TRUE
5144	42.407	12117400	126	614.278	198.759	2.76366	TRUE
5144	42.407	12117400	127	615.792	206.023	1.44462	TRUE
5154	109.197	4705830	122	588.329	238.897	2.01369	TRUE
5154	109.197	4705830	123	583.788	239.404	1.94701	TRUE
5154	109.197	4705830	124	586.182	237.396	3.46814	TRUE
5154	109.197	4705830	125	582.638	230.413	3.39352	TRUE
5154	109.197	4705830	126	581.944	230.66	1.0381	TRUE
5213	76.1653	6746660	122	310.878	445.814	1.13326	TRUE
5213	76.1653	6746660	123	315.005	447.515	1.21488	TRUE
5213	76.1653	6746660	124	315.143	450.598	3.27952	TRUE
5213	76.1653	6746660	125	307.565	453.525	1.42926	TRUE
5213	76.1653	6746660	126	304.493	454.224	1.42152	TRUE
5213	76.1653	6746660	127	307.92	451.271	1.84244	TRUE
5213	76.1653	6746660	128	316.151	447.458	3.28175	TRUE
5221	41.0944	12504400	122	537.136	465.409	0.909066	TRUE
5221	41.0944	12504400	123	544.545	458.862	1.28272	TRUE
5221	41.0944	12504400	124	542.446	462.527	1.65563	TRUE
5221	41.0944	12504400	125	534.866	464.589	0.917167	TRUE
5221	41.0944	12504400	126	535.288	473.615	0.884311	TRUE
5226	57.2404	8977240	123	516.066	23.4641	4.35493	TRUE
5226	57.2404	8977240	124	513.891	30.1967	2.84202	TRUE
5226	57.2404	8977240	125	518.919	23.775	4.19509	TRUE
5226	57.2404	8977240	126	521.762	20.8165	4.49123	TRUE
5226	57.2404	8977240	127	527.971	24.2746	4.06592	TRUE
5239	122.294	4201850	123	560.007	53.4873	2.01915	TRUE
5239	122.294	4201850	124	557.821	49.8812	2.5515	TRUE
5239	122.294	4201850	125	557.993	45.8152	3.05427	TRUE
5239	122.294	4201850	126	556.342	49.7857	1.71875	TRUE
5239	122.294	4201850	127	554.567	54.5708	1.33613	TRUE
5239	122.294	4201850	128	555.596	52.1654	2.44746	TRUE
5239	122.294	4201850	129	561.856	50.3276	1.13975	TRUE
5349	64.4439	7973780	123	244.488	434.545	12.004	TRUE
5349	64.4439	7973780	124	244.756	431.045	10.6256	TRUE
5349	64.4439	7973780	125	249.369	428.074	8.26974	TRUE
5349	64.4439	7973780	126	248.977	427.303	7.15411	TRUE
5349	64.4439	7973780	127	247.421	433.087	9.5957	TRUE
5349	64.4439	7973780	128	255.01	427.464	5.43065	TRUE
5349	64.4439	7973780	129	252.652	427.541	5.91157	TRUE
5349	64.4439	7973780	130	249.876	426.699	6.72445	TRUE
5349	64.4439	7973780	131	256.976	436.419	2.00822	TRUE
5369	183.204	2804860	124	49.3243	15.0085	4.68783	TRUE
5369	183.204	2804860	125	44.6956	16.0681	4.94566	TRUE
5369	183.204	2804860	126	48.7883	21.2707	4.25821	TRUE
5369	183.204	2804860	127	48.8628	23.2247	4.59416	TRUE
5369	183.204	2804860	128	49.1354	25.4786	4.81999	TRUE
5369	183.204	2804860	129	52.2386	25.0173	4.48064	TRUE
5369	183.204	2804860	130	49.5931	25.9425	4.05692	TRUE
5458	50.8011	10115200	124	265.843	349.962	1.95829	TRUE
5458	50.8011	10115200	125	258.862	354.096	1.92808	TRUE
5458	50.8011	10115200	126	257.254	359.9	4.84645	TRUE
5458	50.8011	10115200	127	249.961	360.801	3.14748	TRUE
5458	50.8011	10115200	128	245.284	355.251	1.65563	TRUE
5501	48.1129	10680300	124	231.7	471	0.867409	TRUE
5501	48.1129	10680300	125	228.185	468.351	1.794	TRUE
5501	48.1129	10680300	126	226.228	458.688	1.87208	TRUE
5501	48.1129	10680300	127	230.257	461.914	1.77962	TRUE
5501	48.1129	10680300	128	232.248	464.807	3.26835	TRUE
5501	48.1129	10680300	129	225.413	458.221	2.68574	TRUE
5501	48.1129	10680300	130	231.946	449.778	5.17446	TRUE
5501	48.1129	10680300	131	228.766	458.498	3.03625	TRUE
5501	48.1129	10680300	132	225.247	462.121	1.81029	TRUE
5501	48.1129	10680300	133	229.005	462.817	2.64729	TRUE
5594	74.1577	6929310	125	230.405	369.129	8.60017	TRUE
5594	74.1577	6929310	126	225.396	372.903	6.93183	TRUE
5594	74.1577	6929310	127	227.622	373.654	8.05746	TRUE
5594	74.1577	6929310	128	224.705	371.947	7.10498	TRUE
5594	74.1577	6929310	129	219.726	376.216	7.03996	TRUE
5594	74.1577	6929310	130	229.724	371.23	8.59465	TRUE
5594	74.1577	6929310	131	227.305	378.018	6.82518	TRUE
5594	74.1577	6929310	132	228.534	376.484	6.4739	TRUE
5594	74.1577	6929310	133	230.039	379.057	6.98898	TRUE
5605	41.1926	12474600	125	339.224	380.435	2.54287	TRUE
5605	41.1926	12474600	126	343.718	386.489	1.61747	TRUE
5605	41.1926	12474600	127	338.808	381.596	1.77962	TRUE
5605	41.1926	12474600	128	332.641	389.626	2.84716	TRUE
5605	41.1926	12474600	129	344.331	388.609	1.16849	TRUE
5605	41.1926	12474600	130	339.426	390.36	1.76512	TRUE
5605	41.1926	12474600	131	337.01	393.5	1.0627	TRUE
5618	91.6135	5609010	125	134.317	429.401	4.12127	TRUE
5618	91.6135	5609010	126	139.191	426.011	3.04828	TRUE
5618	91.6135	5609010	127	133.351	427.824	2.65005	TRUE
5618	91.6135	5609010	128	132.694	425.855	3.44699	TRUE
5618	91.6135	5609010	129	132.446	420.086	3.68388	TRUE
5637	100.347	5120820	126	152.217	17.6428	3.68388	TRUE
5637	100.347	5120820	127	150.141	16.6747	5.06172	TRUE
5637	100.347	5120820	128	147.875	10.8517	4.3817	TRUE
5637	100.347	5120820	129	153.339	13.9289	3.62788	TRUE
5637	100.347	5120820	130	150.293	17.4177	3.44486	TRUE
5661	40.4532	12702600	126	155.487	81.6941	1.66888	TRUE
5661	40.4532	12702600	127	153.216	92.196	2.72632	TRUE
5661	40.4532	12702600	128	154.995	90.558	2.28328	TRUE
5661	40.4532	12702600	129	145.011	89.7088	2.20821	TRUE
5661	40.4532	12702600	130	149.342	85.2297	1.81232	TRUE
5681	36.0008	14273600	126	138.245	133.971	3.19592	TRUE
5681	36.0008	14273600	127	135.511	136.435	2.99011	TRUE
5681	36.0008	14273600	128	139.433	145.659	1.81838	TRUE
5681	36.0008	14273600	129	133.283	136.049	3.5556	TRUE
5681	36.0008	14273600	130	134.827	130.213	2.24443	TRUE
5681	36.0008	14273600	131	128.826	134.301	4.18113	TRUE
5681	36.0008	14273600	132	138.287	128.04	5.48684	TRUE
5681	36.0008	14273600	133	131.827	129.611	4.42897	TRUE
5711	65.5665	7837250	126	199.293	305.902	10.6735	TRUE
5711	65.5665	7837250	127	197.381	305.856	9.98902	TRUE
5711	65.5665	7837250	128	207.471	302.322	12.3149	TRUE
5711	65.5665	7837250	129	200.175	301.904	11.1948	TRUE
5711	65.5665	7837250	130	199.239	299.288	11.8769	TRUE
5711	65.5665	7837250	131	196.602	302.845	10.2702	TRUE
5901	38.1154	13481700	128	575.227	74.8247	5.95587	TRUE
5901	38.1154	13481700	129	570.009	74.681	4.40415	TRUE
5901	38.1154	13481700	130	577.547	83.7909	2.5558	TRUE
5901	38.1154	13481700	131	574.954	75.289	5.18997	TRUE
5901	38.1154	13481700	132	574.162	83.9907	3.49858	TRUE
5901	38.1154	13481700	133	573.368	89.2368	4.27448	TRUE
5981	68.2118	7533320	128	114.912	343.407	11.5378	TRUE
5981	68.2118	7533320	129	113.21	344.088	13.7379	TRUE
5981	68.2118	7533320	130	112.676	345.301	14.9982	TRUE
5981	68.2118	7533320	131	118.606	338.498	13.7927	TRUE
5981	68.2118	7533320	132	112.795	341.883	16.241	TRUE
5981	68.2118	7533320	133	107.634	347.913	18.4259	TRUE
6002	25.7041	19991400	128	73.9138	388.534	4.06232	TRUE
6002	25.7041	19991400	129	73.513	389.589	5.31374	TRUE
6002	25.7041	19991400	130	66.1695	380.728	1.61292	TRUE
6002	25.7041	19991400	131	57.575	373.503	1.54068	TRUE
6002	25.7041	19991400	132	53.0708	384.642	1.27696	TRUE
6015	82.2195	6249870	128	243.478	410.635	1.28844	TRUE
6015	82.2195	6249870	129	244.343	410.318	3.29954	TRUE
6015	82.2195	6249870	130	238.291	407.485	3.27506	TRUE
6015	82.2195	6249870	131	238.486	403.012	3.43104	TRUE
6015	82.2195	6249870	132	240.846	395.507	3.02538	TRUE
6015	82.2195	6249870	133	245.838	395.452	2.50953	TRUE
6045	69.995	7341400	129	196.078	108.975	12.3696	TRUE
6045	69.995	7341400	130	189.008	115.41	8.39409	TRUE
6045	69.995	7341400	131	191.452	121.963	4.80101	TRUE
6045	69.995	7341400	132	186.106	119.112	6.98428	TRUE
6045	69.995	7341400	133	186.625	116.053	9.69703	TRUE
6045	69.995	7341400	134	184.325	116.721	9.28505	TRUE
6045	69.995	7341400	135	183.963	110.926	9.87961	TRUE
6137	39.6027	12975400	129	179.218	423.38	3.42036	TRUE
6137	39.6027	12975400	130	186.297	414.065	2.77556	TRUE
6137	39.6027	12975400	131	192.381	417.917	1.90125	TRUE
6137	39.6027	12975400	132	200.054	416.609	4.58939	TRUE
6137	39.6027	12975400	133	200.277	420.312	2.35905	TRUE
6156	101.378	5068740	130	615.837	31.7062	5.70285	TRUE
6156	101.378	5068740	131	616.305	33.6233	5.68232	TRUE
6156	101.378	5068740	132	617.429	29.4743	4.17589	TRUE
6156	101.378	5068740	133	613.567	30.6696	4.75361	TRUE
6156	101.378	5068740	134	605.841	33.1887	5.63846	TRUE
6173	73.7356	6968970	130	221.471	86.14	7.91769	TRUE
6173	73.7356	6968970	131	215.438	88.7542	6.32273	TRUE
6173	73.7356	6968970	132	218.748	87.828	7.19835	TRUE
6173	73.7356	6968970	133	221.685	87.1446	7.07873	TRUE
6173	73.7356	6968970	134	221.02	86.3077	6.9413	TRUE
6173	73.7356	6968970	135	221.138	82.6392	5.1034	TRUE
6173	73.7356	6968970	136	227.721	78.6604	4.11328	TRUE
6173	73.7356	6968970	137	232.679	80.8675	4.90115	TRUE
6173	73.7356	6968970	138	241.361	87.4653	1.46233	TRUE
6245	67.4661	7616580	130	285.406	316.717	0.892641	TRUE
6245	67.4661	7616580	131	287.722	308.901	1.45224	TRUE
6245	67.4661	7616580	132	283.156	309.747	2.4234	TRUE
6245	67.4661	7616580	133	285.784	305.023	1.5667	TRUE
6245	67.4661	7616580	134	286.741	298.279	1.93568	TRUE
6245	67.4661	7616580	135	286.962	302.339	1.03454	TRUE
6245	67.4661	7616580	136	285.115	308.786	1.77549	TRUE
6245	67.4661	7616580	137	291.182	306.444	1.15581	TRUE
6279	80.1818	6408700	130	57.79	416.978	3.8107	TRUE
6279	80.1818	6408700	131	66.6713	411.934	4.10172	TRUE
6279	80.1818	6408700	132	64.8792	413.544	3.20164	TRUE
6279	80.1818	6408700	133	64.4542	415.596	4.80177	TRUE
6279	80.1818	6408700	134	65.6674	412.005	3.77407	TRUE
6330	39.049	13159400	131	11.3513	92.7037	1.79809	TRUE
6330	39.049	13159400	132	4.06944	88.6389	1.0381	TRUE
6330	39.049	13159400	133	12.9908	83.705	3.62989	TRUE
6330	39.049	13159400	134	12.9865	86.3782	3.61677	TRUE
6330	39.049	13159400	135	6.69136	93.3086	1.10023	TRUE
6335	77.7601	6608290	131	617.164	109.394	5.37251	TRUE
6335	77.7601	6608290	132	616.88	108.32	7.56321	TRUE
6335	77.7601	6608290	133	616.115	105.783	6.64528	TRUE
6335	77.7601	6608290	134	612.485	104.374	5.81192	TRUE
6335	77.7601	6608290	135	610.172	108.282	5.92945	TRUE
6335	77.7601	6608290	136	609.661	119.685	1.47235	TRUE
6410	32.9044	15616800	131	83.0455	385.709	4.80785	TRUE
6410	32.9044	15616800	132	88.9025	384.09	8.64797	TRUE
6410	32.9044	15616800	133	92.6852	392.426	1.34437	TRUE
6410	32.9044	15616800	134	97.4043	398.848	0.929184	TRUE
6410	32.9044	15616800	135	97.9119	401.189	1.69075	TRUE
6410	32.9044	15616800	136	109.342	400.566	1.77135	TRUE
6410	32.9044	15616800	137	103.491	392.355	4.53735	TRUE
6410	32.9044	15616800	138	113.064	399.381	2.15444	TRUE
6437	31.2835	16426000	132	443.773	8.77273	0.909066	TRUE
6437	31.2835	16426000	133	432.752	10.0487	4.21595	TRUE
6437	31.2835	16426000	134	427.85	11.666	4.43227	TRUE
6437	31.2835	16426000	135	435.055	13.7929	3.16024	TRUE
6437	31.2835	16426000	136	423.639	13.7796	2.65144	TRUE
6440	95.6123	5374420	132	42.4514	30.9414	4.67613	TRUE
6440	95.6123	5374420	133	43.6548	28.1939	4.53252	TRUE
6440	95.6123	5374420	134	44.6618	26.7754	4.42897	TRUE
6440	95.6123	5374420	135	44.9675	23.8363	4.15571	TRUE
6440	95.6123	5374420	136	38.3775	23.0089	4.62744	TRUE
6440	95.6123	5374420	137	37.5565	22.2432	5.22922	TRUE
6440	95.6123	5374420	138	43.9922	20.3025	4.59496	TRUE
6440	95.6123	5374420	139	34.2508	20.0931	1.5335	TRUE
6440	95.6123	5374420	140	31.4004	21.1605	1.41893	TRUE
6463	38.9455	13194400	132	74.4311	103.624	13.301	TRUE
6463	38.9455	13194400	133	73.4312	98.1662	12.0485	TRUE
6463	38.9455	13194400	134	83.8055	98.2673	9.46635	TRUE
6463	38.9455	13194400	135	75.862	95.9027	10.845	TRUE
6463	38.9455	13194400	136	70.2437	101.27	9.61392	TRUE
6465	51.1469	10046800	132	298.113	96.3718	6.99889	TRUE
6465	51.1469	10046800	133	288.955	98.076	4.66831	TRUE
6465	51.1469	10046800	134	288.221	92.1122	4.51394	TRUE
6465	51.1469	10046800	135	294.258	87.0122	6.20502	TRUE
6465	51.1469	10046800	136	291.259	91.9465	4.34905	TRUE
6465	51.1469	10046800	137	288.32	97.3877	4.2064	TRUE
6465	51.1469	10046800	138	285.189	90.8286	4.98319	TRUE
6465	51.1469	10046800	139	288.311	88.388	4.77048	TRUE
6465	51.1469	10046800	140	293.489	86.9062	5.32815	TRUE
6465	51.1469	10046800	141	283.654	84.9157	4.45201	TRUE
6512	68.9483	7452850	132	304.782	296.661	2.28649	TRUE
6512	68.9483	7452850	133	304.188	287.132	2.1184	TRUE
6512	68.9483	7452850	134	300.69	295.076	1.66227	TRUE
6512	68.9483	7452850	135	300.948	297.672	3.08407	TRUE
6512	68.9483	7452850	136	306.23	298.883	2.69933	TRUE
6512	68.9483	7452850	137	303.589	299.692	1.26246	TRUE
6512	68.9483	7452850	138	299.578	297.355	2.32148	TRUE
6512	68.9483	7452850	139	304.23	293.91	1.15261	TRUE
6520	39.1056	13140300	132	151.883	333.617	0.948869	TRUE
6520	39.1056	13140300	133	146.959	339.033	1.35256	TRUE
6520	39.1056	13140300	134	147.279	335.166	1.96203	TRUE
6520	39.1056	13140300	135	150.487	332.61	1.30265	TRUE
6520	39.1056	13140300	136	140.288	330	0.884311	TRUE
6520	39.1056	13140300	137	151.233	334.346	1.28272	TRUE
6524	24.8154	20707400	132	68	358.547	1.95266	TRUE
6524	24.8154	20707400	133	59.0405	362.119	1.57138	TRUE
6524	24.8154	20707400	134	55.8972	370.112	1.77962	TRUE
6524	24.8154	20707400	135	67.178	373.154	1.92236	TRUE
6524	24.8154	20707400	136	71.9774	383.519	1.0765	TRUE
6525	39.6669	12954400	132	311.952	364.378	3.9741	TRUE
6525	39.6669	12954400	133	322.159	364.716	3.56689	TRUE
6525	39.6669	12954400	134	319.686	363.365	4.71038	TRUE
6525	39.6669	12954400	135	317.465	374.498	8.74862	TRUE
6525	39.6669	12954400	136	319.279	375.415	6.45697	TRUE
6525	39.6669	12954400	137	318.329	375.152	7.89877	TRUE
6525	39.6669	12954400	138	309.631	379.204	6.2967	TRUE
6525	39.6669	12954400	139	304.518	389.702	0.904988	TRUE
6527	142.583	3603950	132	37.4266	384.146	8.13228	TRUE
6527	142.583	3603950	133	38.5332	390.454	5.5923	TRUE
6527	142.583	3603950	134	35.2651	386.206	6.27172	TRUE
6527	142.583	3603950	135	33.3321	386.554	6.7239	TRUE
6527	142.583	3603950	136	30.9462	383.738	7.83617	TRUE
6527	142.583	3603950	137	30.6983	386.353	5.1963	TRUE
6537	128.408	4001800	132	236.977	419.589	9.48213	TRUE
6537	128.408	4001800	133	247.232	419.21	6.76557	TRUE
6537	128.408	4001800	134	245.135	418.931	7.00567	TRUE
6537	128.408	4001800	135	246.283	417.246	6.88958	TRUE
6537	128.408	4001800	136	247.63	420.632	9.00626	TRUE
6537	128.408	4001800	137	247.218	416.509	6.70325	TRUE
6537	128.408	4001800	138	253.265	413.8	5.67975	TRUE
6537	128.408	4001800	139	254.318	410.561	5.6417	TRUE
6537	128.408	4001800	140	256.787	410.217	6.83267	TRUE
6537	128.408	4001800	141	257.514	411.844	6.2109	TRUE
6537	128.408	4001800	142	254.083	412.519	5.27788	TRUE
6537	128.408	4001800	143	252.29	409.741	4.94123	TRUE
6537	128.408	4001800	144	256.259	412.611	6.25599	TRUE
6537	128.408	4001800	145	259.034	416.189	5.45413	TRUE
6537	128.408	4001800	146	258.949	418.692	4.80861	TRUE
6537	128.408	4001800	147	257.928	418.586	5.72712	TRUE
6537	128.408	4001800	148	253.046	418.56	6.80644	TRUE
6537	128.408	4001800	149	252.824	417.83	7.76554	TRUE
6537	128.408	4001800	150	255.355	421.643	7.06118	TRUE
6537	128.408	4001800	151	251.457	423.396	9.21961	TRUE
6537	128.408	4001800	152	250.601	424.091	8.91835	TRUE
6537	128.408	4001800	153	256.824	423.117	8.00613	TRUE
6537	128.408	4001800	154	255.709	417.1	7.07925	TRUE
6537	128.408	4001800	155	251.693	412.454	7.75285	TRUE
6537	128.408	4001800	156	252.364	414.442	6.93499	TRUE
6537	128.408	4001800	157	256.756	410.859	8.18504	TRUE
6537	128.408	4001800	158	256.997	405.925	5.89115	TRUE
6537	128.408	4001800	159	258.575	401.657	5.36843	TRUE
6537	128.408	4001800	160	259.629	406.637	4.18375	TRUE
6538	35.4879	14479900	132	304.051	420.655	2.16123	TRUE
6538	35.4879	14479900	133	301.817	416.197	2.31832	TRUE
6538	35.4879	14479900	134	299.61	409.297	1.16534	TRUE
6538	35.4879	14479900	135	297.04	399.047	2.06938	TRUE
6538	35.4879	14479900	136	286.308	401.031	1.69941	TRUE
6538	35.4879	14479900	137	280.49	405.31	0.888486	TRUE
6554	119.961	4283550	133	339.654	11.6489	4.49204	TRUE
6554	119.961	4283550	134	346.386	12.9231	4.04519	TRUE
6554	119.961	4283550	135	354.374	13.3645	3.55251	TRUE
6554	119.961	4283550	136	351.276	11.5776	4.23842	TRUE
6554	119.961	4283550	137	351.747	10.7838	3.75757	TRUE
6554	119.961	4283550	138	355.177	14.6794	4.22114	TRUE
6554	119.961	4283550	139	358.409	17.0433	3.59955	TRUE
6554	119.961	4283550	140	359.434	11.4224	3.68983	TRUE
6554	119.961	4283550	141	354.492	11.5053	3.53601	TRUE
6554	119.961	4283550	142	354.348	10.8524	3.77698	TRUE
6554	119.961	4283550	143	348.969	9.70256	4.00524	TRUE
6554	119.961	4283550	144	349.996	9.51164	4.12393	TRUE
6554	119.961	4283550	145	347.943	11.5564	3.4225	TRUE
6650	82.6269	6219060	133	264.553	443.852	3.12883	TRUE
6650	82.6269	6219060	134	270.803	444.435	2.2165	TRUE
6650	82.6269	6219060	135	269.314	444.51	0.875902	TRUE
6650	82.6269	6219060	136	258.222	441.889	1.6152	TRUE
6650	82.6269	6219060	137	258.743	440.457	4.37251	TRUE
6650	82.6269	6219060	138	257.92	434.632	4.27448	TRUE
6650	82.6269	6219060	139	260.865	441.679	2.1697	TRUE
6650	82.6269	6219060	140	259.146	443.398	1.7463	TRUE
6650	82.6269	6219060	141	259.357	444.546	3.21077	TRUE
6650	82.6269	6219060	142	260.32	448.284	1.75469	TRUE
6760	103.247	4976990	134	300.217	339.384	4.23584	TRUE
6760	103.247	4976990	135	305.971	342.997	3.55457	TRUE
6760	103.247	4976990	136	309.661	340.635	2.7196	TRUE
6760	103.247	4976990	137	307.431	336.303	4.15483	TRUE
6760	103.247	4976990	138	306.935	333.961	4.80025	TRUE
6760	103.247	4976990	139	309.609	335.242	4.34317	TRUE
6760	103.247	4976990	140	309.991	337.934	3.17871	TRUE
6760	103.247	4976990	141	307.465	338.498	3.05188	TRUE
6760	103.247	4976990	142	311.733	341.052	3.51838	TRUE
6760	103.247	4976990	143	303.663	336.453	1.38482	TRUE
6779	69.2003	7425710	134	129.644	418.669	5.91589	TRUE
6779	69.2003	7425710	135	130.274	413.403	5.48151	TRUE
6779	69.2003	7425710	136	131.304	413.375	1.17164	TRUE
6779	69.2003	7425710	137	128.289	419.622	5.0335	TRUE
6779	69.2003	7425710	138	121.641	429.401	2.82652	TRUE
6779	69.2003	7425710	139	119.782	430.291	3.07338	TRUE
6779	69.2003	7425710	140	118.089	436.719	1.84841	TRUE
6779	69.2003	7425710	141	120.768	435.474	2.9145	TRUE
6798	59.9472	8571900	135	615.235	25.1374	3.90825	TRUE
6798	59.9472	8571900	136	612.69	23.6054	5.52926	TRUE
6798	59.9472	8571900	137	611.736	30.6301	1.47235	TRUE
6798	59.9472	8571900	138	618.221	22.9153	5.6514	TRUE
6798	59.9472	8571900	139	611.873	24.1631	5.01533	TRUE
6798	59.9472	8571900	140	620.676	24.043	1.28272	TRUE
6798	59.9472	8571900	141	616.5	25.7059	0.875902	TRUE
6798	59.9472	8571900	142	618.96	25.1866	1.57605	TRUE
6799	52.6468	9760550	135	567.062	24.8946	1.65563	TRUE
6799	52.6468	9760550	136	566.981	20.1716	2.54143	TRUE
6799	52.6468	9760550	137	569.981	13.0245	1.69292	TRUE
6799	52.6468	9760550	138	567.581	22.7698	2.09228	TRUE
6799	52.6468	9760550	139	574.534	19.2257	1.61064	TRUE
6799	52.6468	9760550	140	574.018	15.7882	2.44596	TRUE
6799	52.6468	9760550	141	568.261	18.2721	2.61108	TRUE
6802	93.6892	5484740	135	401.27	30.9476	1.91471	TRUE
6802	93.6892	5484740	136	395.139	31.5423	2.50368	TRUE
6802	93.6892	5484740	137	400.06	33.1916	2.90947	TRUE
6802	93.6892	5484740	138	398.956	38.6642	2.2428	TRUE
6802	93.6892	5484740	139	397.007	38.0023	1.25954	TRUE
6802	93.6892	5484740	140	396.094	39.2602	2.36526	TRUE
6802	93.6892	5484740	141	398.225	40.7774	2.49783	TRUE
6802	93.6892	5484740	142	402.693	38.9059	2.05872	TRUE
6802	93.6892	5484740	143	394.256	37.5657	2.06583	TRUE
6802	93.6892	5484740	144	394.73	44.9235	1.2088	TRUE
6805	79.0714	6498700	135	623.813	45.8244	3.81645	TRUE
6805	79.0714	6498700	136	622.753	42.6022	3.32713	TRUE
6805	79.0714	6498700	137	627.54	47.1844	1.29415	TRUE
6805	79.0714	6498700	138	625.523	42.28	2.71286	TRUE
6805	79.0714	6498700	139	631.094	45.8989	2.60968	TRUE
6805	79.0714	6498700	140	624.92	45.2937	1.45729	TRUE
6817	109.189	4706180	135	329.337	80.0252	4.66675	TRUE
6817	109.189	4706180	136	334.093	77.4127	3.53911	TRUE
6817	109.189	4706180	137	330.167	77.5804	4.15307	TRUE
6817	109.189	4706180	138	336.155	78.1709	3.4713	TRUE
6817	109.189	4706180	139	340.82	78.8275	4.02981	TRUE
6817	109.189	4706180	140	340.76	80.9789	4.03887	TRUE
6817	109.189	4706180	141	347.411	79.3259	2.98521	TRUE
6817	109.189	4706180	142	352.627	78.6173	3.9612	TRUE
6817	109.189	4706180	143	357.59	80.2705	3.40858	TRUE
6817	109.189	4706180	144	363.116	82.4222	4.02708	TRUE
6817	109.189	4706180	145	362.959	86.1789	4.48716	TRUE
6817	109.189	4706180	146	362.954	81.2648	3.46708	TRUE
6817	109.189	4706180	147	363.805	78.7777	3.54736	TRUE
6819	28.8989	17781300	135	97.1283	77.4027	0.921191	TRUE
6819	28.8989	17781300	136	98.6991	70.838	1.26828	TRUE
6819	28.8989	17781300	137	102.371	76.956	1.5359	TRUE
6819	28.8989	17781300	138	95.849	87.1028	5.22922	TRUE
6819	28.8989	17781300	139	106.91	88.9543	3.58428	TRUE
6822	95.3147	5391210	135	128.525	113.175	6.23729	TRUE
6822	95.3147	5391210	136	130.249	119.548	4.69095	TRUE
6822	95.3147	5391210	137	133.454	118.963	6.03321	TRUE
6822	95.3147	5391210	138	140.777	118.812	6.19383	TRUE
6822	95.3147	5391210	139	144.514	117.777	6.2326	TRUE
6822	95.3147	5391210	140	143.177	113.26	8.09811	TRUE
6822	95.3147	5391210	141	146.219	115.705	7.86823	TRUE
6822	95.3147	5391210	142	152.743	120.026	6.0994	TRUE
6822	95.3147	5391210	143	152.095	118.451	8.41102	TRUE
6825	44.3629	11583100	135	312.136	100.54	2.9803	TRUE
6825	44.3629	11583100	136	320.157	96.8733	2.10451	TRUE
6825	44.3629	11583100	137	310.6	101.857	1.46985	TRUE
6825	44.3629	11583100	138	312.285	96.7904	2.2704	TRUE
6825	44.3629	11583100	139	309.228	95.4956	1.83045	TRUE
6834	56.2695	9132150	135	272.612	116.61	2.58572	TRUE
6834	56.2695	9132150	136	271.19	123.241	3.24251	TRUE
6834	56.2695	9132150	137	264.277	128.259	3.25152	TRUE
6834	56.2695	9132150	138	271.266	124.083	3.67494	TRUE
6834	56.2695	9132150	139	273.489	124.767	2.73437	TRUE
6880	105.92	4851430	135	226.181	361.906	5.22992	TRUE
6880	105.92	4851430	136	228.748	356.958	6.23495	TRUE
6880	105.92	4851430	137	228.229	357.502	7.12293	TRUE
6880	105.92	4851430	138	225.516	355.43	6.17258	TRUE
6880	105.92	4851430	139	223.048	356.28	6.36072	TRUE
6880	105.92	4851430	140	225.706	360.861	7.81239	TRUE
6880	105.92	4851430	141	228.016	362.043	8.57638	TRUE
6880	105.92	4851430	142	234.533	367.862	4.97805	TRUE
6880	105.92	4851430	143	240.354	370.9	4.54057	TRUE
6891	38.2127	13447400	135	236.152	384.615	5.24665	TRUE
6891	38.2127	13447400	136	232.462	386.46	4.97585	TRUE
6891	38.2127	13447400	137	233.451	381.03	4.97658	TRUE
6891	38.2127	13447400	138	243.155	385.226	1.29699	TRUE
6891	38.2127	13447400	139	245.469	376.238	2.1697	TRUE
6891	38.2127	13447400	140	240.965	385.012	0.983296	TRUE
6917	127.936	4016560	136	239.904	18.9367	1.84045	TRUE
6917	127.936	4016560	137	234.283	19.2152	1.89932	TRUE
6917	127.936	4016560	138	236.5	18	0.875902	TRUE
6917	127.936	4016560	139	236.921	22.1975	2.11321	TRUE
6917	127.936	4016560	140	235.991	18.0138	1.27408	TRUE
6917	127.936	4016560	141	241.965	16.177	1.29699	TRUE
6917	127.936	4016560	142	238.975	17.2471	1.94135	TRUE
7012	25.0825	20486800	136	408.674	366.361	2.92077	TRUE
7012	25.0825	20486800	137	419.001	366.373	1.72727	TRUE
7012	25.0825	20486800	138	407.5	364.294	0.875902	TRUE
7012	25.0825	20486800	139	414.171	358.035	2.70881	TRUE
7012	25.0825	20486800	140	412.852	367.438	2.82134	TRUE
7035	57.0372	9009240	136	302.48	458.368	1.21184	TRUE
7035	57.0372	9009240	137	299.114	453.409	1.27984	TRUE
7035	57.0372	9009240	138	305.45	453.469	2.18149	TRUE
7035	57.0372	9009240	139	307.699	460.29	1.63778	TRUE
7035	57.0372	9009240	140	300.127	460.504	1.37682	TRUE
7059	68.2248	7531880	137	185.187	112.043	10.3078	TRUE
7059	68.2248	7531880	138	182.939	115.016	10.0378	TRUE
7059	68.2248	7531880	139	182.609	116.816	9.13016	TRUE
7059	68.2248	7531880	140	184.754	107.022	7.42149	TRUE
7059	68.2248	7531880	141	183.381	114.541	7.91308	TRUE
7059	68.2248	7531880	142	183.989	108.036	7.22568	TRUE
7059	68.2248	7531880	143	185.68	105.578	8.09766	TRUE
7073	53.19	9660850	137	155.326	159.802	2.80573	TRUE
7073	53.19	9660850	138	156.301	151.776	1.16217	TRUE
7073	53.19	9660850	139	157.403	153.872	0.921191	TRUE
7073	53.19	9660850	140	153.367	162.324	2.35127	TRUE
7073	53.19	9660850	141	155.582	165.876	7.02232	TRUE
7073	53.19	9660850	142	156.482	157.61	4.89295	TRUE
7118	67.7782	7581510	137	166.633	429.186	5.85448	TRUE
7118	67.7782	7581510	138	164.324	428.931	5.12981	TRUE
7118	67.7782	7581510	139	158.962	435.084	2.17139	TRUE
7118	67.7782	7581510	140	159.262	436.868	4.36666	TRUE
7118	67.7782	7581510	141	160.496	438	1.8877	TRUE
7118	67.7782	7581510	142	170.097	432.948	1.84841	TRUE
7152	128.988	3983790	138	165.089	67.4714	5.52133	TRUE
7152	128.988	3983790	139	160.571	61.1517	4.56625	TRUE
7152	128.988	3983790	140	161.435	67.3117	1.07307	TRUE
7152	128.988	3983790	141	159.545	63.433	5.0364	TRUE
7152	128.988	3983790	142	155.904	60.1203	4.28728	TRUE
7152	128.988	3983790	143	155.026	60.7237	3.79917	TRUE
7152	128.988	3983790	144	155.872	62.7701	4.82681	TRUE
7152	128.988	3983790	145	156.837	66.3267	6.10658	TRUE
7152	128.988	3983790	146	160.845	70.5596	5.95832	TRUE
7152	128.988	3983790	147	164.279	71.1217	6.29554	TRUE
7152	128.988	3983790	148	163.757	69.9452	6.01745	TRUE
7152	128.988	3983790	149	164.856	74.3051	7.37315	TRUE
7194	42.8689	11986800	138	148.494	254.685	1.12016	TRUE
7194	42.8689	11986800	139	152.9	254.144	2.02096	TRUE
7194	42.8689	11986800	140	148.151	264.073	3.99702	TRUE
7194	42.8689	11986800	141	148.733	267.769	5.95341	TRUE
7194	42.8689	11986800	142	158.102	270.957	1.28272	TRUE
7206	91.0334	5644760	138	245.448	313.954	12.5861	TRUE
7206	91.0334	5644760	139	244.902	317.393	11.152	TRUE
7206	91.0334	5644760	140	237.485	319.335	11.8763	TRUE
7206	91.0334	5644760	141	243.509	314.18	12.3879	TRUE
7206	91.0334	5644760	142	242.075	317.523	10.761	TRUE
7206	91.0334	5644760	143	244.767	312.951	11.521	TRUE
7206	91.0334	5644760	144	242.038	316.76	9.28898	TRUE
7206	91.0334	5644760	145	241.058	314.558	9.9396	TRUE
7236	90.6226	5670340	138	461.66	388.843	2.35439	TRUE
7236	90.6226	5670340	139	465.392	393.352	2.95564	TRUE
7236	90.6226	5670340	140	465.549	399.225	5.29032	TRUE
7236	90.6226	5670340	141	464.442	396.781	4.46348	TRUE
7236	90.6226	5670340	142	462.647	400.64	2.61528	TRUE
7236	90.6226	5670340	143	461.228	402.065	3.48497	TRUE
7236	90.6226	5670340	144	460.723	401.623	2.45792	TRUE
7236	90.6226	5670340	145	461.963	398.524	3.86972	TRUE
7236	90.6226	5670340	146	470.922	405.698	1.49957	TRUE
7247	110.447	4652560	138	30.2378	403.41	3.65398	TRUE
7247	110.447	4652560	139	27.5007	405.438	4.72818	TRUE
7247	110.447	4652560	140	27.4953	404.692	4.31193	TRUE
7247	110.447	4652560	141	28.5361	405.822	4.41244	TRUE
7247	110.447	4652560	142	21.0669	401.061	4.90264	TRUE
7247	110.447	4652560	143	21.5523	408.13	3.20278	TRUE
7247	110.447	4652560	144	22.784	407.259	4.11239	TRUE
7271	64.186	8005820	125	427.611	34.0591	2.99255	TRUE
7271	64.186	8005820	126	433.39	43.9679	1.27408	TRUE
7271	64.186	8005820	127	431.009	40.4942	1.13	TRUE
7271	64.186	8005820	128	427.156	36.6629	3.9297	TRUE
7271	64.186	8005820	129	429.943	30.0929	2.69254	TRUE
7271	64.186	8005820	130	432.196	27.4851	2.63064	TRUE
7271	64.186	8005820	131	436.297	31.8008	1.35256	TRUE
7271	64.186	8005820	132	437.109	29.2824	2.74639	TRUE
7275	53.6709	9574310	139	189.893	16.877	2.53133	TRUE
7275	53.6709	9574310	140	186.473	16.2255	2.48459	TRUE
7275	53.6709	9574310	141	183.396	20.5542	3.18905	TRUE
7275	53.6709	9574310	142	189.605	27.5753	2.29927	TRUE
7275	53.6709	9574310	143	190.219	26.8534	1.75469	TRUE
7275	53.6709	9574310	144	196.025	24.836	1.92808	TRUE
7275	53.6709	9574310	145	187.311	30.1908	3.38705	TRUE
7275	53.6709	9574310	146	186.278	30.0568	1.17479	TRUE
7275	53.6709	9574310	147	197.429	29.3571	1.02378	TRUE
7295	48.3133	10636000	139	252.299	83	3.51838	TRUE
7295	48.3133	10636000	140	257.885	78.2885	4.70184	TRUE
7295	48.3133	10636000	141	264.981	84.393	4.70417	TRUE
7295	48.3133	10636000	142	262.008	89.3119	3.16255	TRUE
7295	48.3133	10636000	143	267.254	83.3398	4.40995	TRUE
7295	48.3133	10636000	144	267.48	79.4239	4.5293	TRUE
7295	48.3133	10636000	145	267.939	87.2858	2.87658	TRUE
7295	48.3133	10636000	146	268.926	78.1552	4.07041	TRUE
7295	48.3133	10636000	147	274.79	85.4356	3.04107	TRUE
7295	48.3133	10636000	148	273.118	84.9441	1.50202	TRUE
7411	90.9293	5651220	139	230.802	462.932	1.8042	TRUE
7411	90.9293	5651220	140	230.58	457.295	1.77342	TRUE
7411	90.9293	5651220	141	226.405	449.26	1.15581	TRUE
7411	90.9293	5651220	142	226.771	450.558	1.29415	TRUE
7411	90.9293	5651220	143	229.857	452.917	1.6864	TRUE
7411	90.9293	5651220	144	232.136	451.176	2.21319	TRUE
7422	42.3426	12135800	140	76.9295	38.4864	2.08526	TRUE
7422	42.3426	12135800	141	82.4582	29.4821	2.2231	TRUE
7422	42.3426	12135800	142	79.54	37.5418	2.01551	TRUE
7422	42.3426	12135800	143	90.2559	37.4458	2.08702	TRUE
7422	42.3426	12135800	144	89.8076	34.8361	4.12038	TRUE
7422	42.3426	12135800	145	97.6577	37.5	1.43952	TRUE
7422	42.3426	12135800	146	95.9629	34.8908	1.92045	TRUE
7422	42.3426	12135800	147	89.3035	36.3698	1.83045	TRUE
7423	135.023	3805720	140	542.477	43.4433	4.41906	TRUE
7423	135.023	3805720	141	544.407	36.9547	4.26849	TRUE
7423	135.023	3805720	142	547.256	34.3071	3.60766	TRUE
7423	135.023	3805720	143	548.79	37.2939	4.06772	TRUE
7423	135.023	3805720	144	545.893	37.6658	4.35577	TRUE
7423	135.023	3805720	145	544.975	34.6849	3.8059	TRUE
7423	135.023	3805720	146	547.867	31.1109	3.81549	TRUE
7435	66.168	7766010	140	54.1327	98.466	12.2431	TRUE
7435	66.168	7766010	141	48.9591	98.5094	10.6831	TRUE
7435	66.168	7766010	142	47.0735	108.371	14.7489	TRUE
7435	66.168	7766010	143	49.0974	110.922	15.299	TRUE
7435	66.168	7766010	144	54.6988	112.13	14.3992	TRUE
7435	66.168	7766010	145	53.0491	119.695	13.0112	TRUE
7435	66.168	7766010	146	57.3165	119.941	13.9893	TRUE
7439	75.2678	6827110	140	517.724	85.8088	3.71943	TRUE
7439	75.2678	6827110	141	521.12	91.3754	6.19677	TRUE
7439	75.2678	6827110	142	519.844	91.9439	5.8775	TRUE
7439	75.2678	6827110	143	518.435	91.5197	5.48883	TRUE
7439	75.2678	6827110	144	510.635	97.7066	5.83824	TRUE
7443	42.0199	12229000	140	260.453	141.037	8.26974	TRUE
7443	42.0199	12229000	141	262.054	138.513	3.59039	TRUE
7443	42.0199	12229000	142	268.875	136.059	2.33407	TRUE
7443	42.0199	12229000	143	262.553	140.767	3.35123	TRUE
7443	42.0199	12229000	144	258.639	131.983	1.6152	TRUE
7443	42.0199	12229000	145	264.963	135.717	1.89932	TRUE
7443	42.0199	12229000	146	268.867	127.317	10.51	TRUE
7443	42.0199	12229000	147	270.066	135.762	7.77118	TRUE
7443	42.0199	12229000	148	269.689	139.206	6.82625	TRUE
7443	42.0199	12229000	149	276.74	132.412	6.90228	TRUE
7443	42.0199	12229000	150	272.339	140.067	3.51214	TRUE
7443	42.0199	12229000	151	279.942	135.145	1.72727	TRUE
7443	42.0199	12229000	152	279.161	142.319	2.38838	TRUE
7514	78.2358	6568110	140	519.584	426.396	2.03363	TRUE
7514	78.2358	6568110	141	522.809	425.488	3.53083	TRUE
7514	78.2358	6568110	142	520.777	424.722	4.33137	TRUE
7514	78.2358	6568110	143	527.7	430.144	1.85238	TRUE
7514	78.2358	6568110	144	533.015	426.5	0.880117	TRUE
7541	63.8976	8041940	141	160.121	42.1526	1.19037	TRUE
7541	63.8976	8041940	142	165.761	35.1215	2.048	TRUE
7541	63.8976	8041940	143	167.924	31.1332	1.65118	TRUE
7541	63.8976	8041940	144	171.759	20.2198	4.37335	TRUE
7541	63.8976	8041940	145	167.928	21.2903	3.67593	TRUE
7541	63.8976	8041940	146	172.205	21.7275	3.62384	TRUE
7541	63.8976	8041940	147	170.988	27.1781	3.27506	TRUE
7541	63.8976	8041940	148	176.337	25.6019	5.3206	TRUE
7541	63.8976	8041940	149	173.325	28.8817	2.97046	TRUE
7541	63.8976	8041940	150	174.897	34.1963	3.19935	TRUE
7541	63.8976	8041940	151	172.156	30.3479	2.84202	TRUE
7558	35.9498	14293900	141	302.518	97.0799	1.58303	TRUE
7558	35.9498	14293900	142	300.42	89.6352	4.91678	TRUE
7558	35.9498	14293900	143	308.243	95.0199	4.83664	TRUE
7558	35.9498	14293900	144	305.628	94.0988	3.49126	TRUE
7558	35.9498	14293900	145	315.343	93.8131	2.36216	TRUE
7558	35.9498	14293900	146	305.202	91.382	4.04339	TRUE
7571	116.032	4428630	141	242.817	130.457	4.31786	TRUE
7571	116.032	4428630	142	242.591	129.402	2.89054	TRUE
7571	116.032	4428630	143	241.113	135.023	3.63895	TRUE
7571	116.032	4428630	144	244.15	134.217	3.05786	TRUE
7571	116.032	4428630	145	246.796	128.036	5.19911	TRUE
7597	30.0324	17110200	141	316.987	281.343	1.98987	TRUE
7597	30.0324	17110200	142	307.683	282.998	1.51905	TRUE
7597	30.0324	17110200	143	300.756	280.674	1.55964	TRUE
7597	30.0324	17110200	144	302.604	289.484	1.16534	TRUE
7597	30.0324	17110200	145	311.164	297.172	0.990781	TRUE
7615	117.972	4355770	141	443.347	358.263	4.98245	TRUE
7615	117.972	4355770	142	439.151	356.699	2.09228	TRUE
7615	117.972	4355770	143	437.336	356.871	4.22979	TRUE
7615	117.972	4355770	144	439.7	352.6	0.948869	TRUE
7615	117.972	4355770	145	443.503	347.835	1.69509	TRUE
7632	109.992	4671800	141	80.6533	409.256	5.00367	TRUE
7632	109.992	4671800	142	75.3744	407.977	4.24015	TRUE
7632	109.992	4671800	143	77.4906	410.354	4.7513	TRUE
7632	109.992	4671800	144	74.1598	405.738	3.47025	TRUE
7632	109.992	4671800	145	79.4965	404.357	4.76818	TRUE
7632	109.992	4671800	146	80.1725	405.642	4.84418	TRUE
7632	109.992	4671800	147	79.2381	402.329	5.31167	TRUE
7632	109.992	4671800	148	72.5387	400.759	4.35073	TRUE
7638	45.7635	11228600	141	192.27	421.634	2.40671	TRUE
7638	45.7635	11228600	142	192.331	420.735	1.16849	TRUE
7638	45.7635	11228600	143	191.866	428.231	1.68422	TRUE
7638	45.7635	11228600	144	195.779	437.922	1.04872	TRUE
7638	45.7635	11228600	145	197.966	430.041	0.99821	TRUE
7651	66.7864	7694100	141	107.383	466.119	3.62384	TRUE
7651	66.7864	7694100	142	111.906	468.333	3.16833	TRUE
7651	66.7864	7694100	143	107.132	463.086	3.45335	TRUE
7651	66.7864	7694100	144	108.662	460.042	3.25714	TRUE
7651	66.7864	7694100	145	100.462	460.209	4.96336	TRUE
7651	66.7864	7694100	146	106.841	460.295	1.91854	TRUE
7651	66.7864	7694100	147	109.837	465.928	3.47341	TRUE
7652	142.87	3596710	141	439.803	463.835	5.18293	TRUE
7652	142.87	3596710	142	440.609	466.379	4.42979	TRUE
7652	142.87	3596710	143	440.968	470.274	3.57815	TRUE
7652	142.87	3596710	144	444.961	466.713	4.14514	TRUE
7652	142.87	3596710	145	441.232	466.911	3.63492	TRUE
7652	142.87	3596710	146	444.158	467.247	4.8472	TRUE
7652	142.87	3596710	147	440.458	462.406	5.22573	TRUE
7719	47.0554	10920300	142	306.516	236.205	4.06322	TRUE
7719	47.0554	10920300	143	298.016	239.872	11.4829	TRUE
7719	47.0554	10920300	144	296.972	241.061	9.83299	TRUE
7719	47.0554	10920300	145	300.591	241.842	8.33959	TRUE
7719	47.0554	10920300	146	307.183	251.059	6.01199	TRUE
7720	100.063	5135400	142	165.558	243.287	3.04708	TRUE
7720	100.063	5135400	143	164.446	249.328	1.28272	TRUE
7720	100.063	5135400	144	161.979	251.11	1.5287	TRUE
7720	100.063	5135400	145	158.959	254.426	1.48231	TRUE
7720	100.063	5135400	146	155.043	249.328	0.933155	TRUE
7756	67.4605	7617210	142	162.541	362.773	1.20269	TRUE
7756	67.4605	7617210	143	169.484	366.563	1.53111	TRUE
7756	67.4605	7617210	144	169.384	364.403	1.38482	TRUE
7756	67.4605	7617210	145	169.655	367.916	2.28007	TRUE
7756	67.4605	7617210	146	166.701	372.096	3.08645	TRUE
7756	67.4605	7617210	147	161.335	378.019	2.61668	TRUE
7756	67.4605	7617210	148	156.758	385.4	1.60836	TRUE
7773	66.3891	7740140	142	589.159	432.282	13.765	TRUE
7773	66.3891	7740140	143	598.944	435.201	5.57988	TRUE
7773	66.3891	7740140	144	597.674	428.094	5.21734	TRUE
7773	66.3891	7740140	145	601.199	424.481	6.76988	TRUE
7773	66.3891	7740140	146	597.533	424.489	6.53172	TRUE
7773	66.3891	7740140	147	592.581	424.197	6.00409	TRUE
7773	66.3891	7740140	148	597.993	422.197	4.45857	TRUE
7773	66.3891	7740140	149	600.428	422.648	3.58734	TRUE
7773	66.3891	7740140	150	603.263	422.967	8.15915	TRUE
7773	66.3891	7740140	151	605.259	427.319	9.85337	TRUE
7773	66.3891	7740140	152	596.428	425.736	6.99524	TRUE
7773	66.3891	7740140	153	596.938	427.21	6.12985	TRUE
7773	66.3891	7740140	154	593.254	436.708	3.15213	TRUE
7781	83.7881	6132870	142	359.41	423.156	0.956628	TRUE
7781	83.7881	6132870	143	358.403	429.361	3.85837	TRUE
7781	83.7881	6132870	144	350.311	432.114	2.84073	TRUE
7781	83.7881	6132870	145	346.394	427.737	3.21987	TRUE
7781	83.7881	6132870	146	347.319	425.94	4.51799	TRUE
7781	83.7881	6132870	147	346.853	423.888	5.08476	TRUE
7781	83.7881	6132870	148	355.56	430.078	2.76631	TRUE
7781	83.7881	6132870	149	357.419	432.307	2.48607	TRUE
7781	83.7881	6132870	150	357.517	425.422	4.2479	TRUE
7781	83.7881	6132870	151	360.801	426.159	3.91853	TRUE
7781	83.7881	6132870	152	360.775	428.391	4.43803	TRUE
7781	83.7881	6132870	153	358.538	427.073	5.6701	TRUE
7781	83.7881	6132870	154	360.205	424.579	5.02333	TRUE
7781	83.7881	6132870	155	367.2	426.551	2.53133	TRUE
7802	72.5056	7087190	143	219.799	51.4374	3.02659	TRUE
7802	72.5056	7087190	144	225.468	44.3484	2.43546	TRUE
7802	72.5056	7087190	145	226.932	42.2906	2.52988	TRUE
7802	72.5056	7087190	146	223.591	41.8636	0.909066	TRUE
7802	72.5056	7087190	147	218.112	38.9478	1.0019	TRUE
7898	87.0917	5900230	143	225.588	354.916	6.60617	TRUE
7898	87.0917	5900230	144	236.624	357.64	8.04024	TRUE
7898	87.0917	5900230	145	232.879	361.716	7.04929	TRUE
7898	87.0917	5900230	146	231.911	361.482	7.58489	TRUE
7898	87.0917	5900230	147	231.503	358.718	6.39277	TRUE
7898	87.0917	5900230	148	227.867	359.036	6.26182	TRUE
7898	87.0917	5900230	149	231.788	360.27	7.126	TRUE
7898	87.0917	5900230	150	231.264	357.852	6.64473	TRUE
7898	87.0917	5900230	151	229.793	364.557	7.36473	TRUE
7898	87.0917	5900230	152	233.107	366.816	9.05071	TRUE
7898	87.0917	5900230	153	227.129	370.661	5.90168	TRUE
7898	87.0917	5900230	154	227.199	366.207	6.60175	TRUE
7902	142.703	3600920	143	314.874	372.612	7.58345	TRUE
7902	142.703	3600920	144	315.04	373.744	5.75637	TRUE
7902	142.703	3600920	145	312.119	369.255	8.35881	TRUE
7902	142.703	3600920	146	308.821	366.407	8.56148	TRUE
7902	142.703	3600920	147	309.556	366.092	8.60314	TRUE
7902	142.703	3600920	148	303.937	369.243	9.32738	TRUE
7913	36.068	14247000	143	129.038	412.385	2.98521	TRUE
7913	36.068	14247000	144	129.858	416.358	1.29699	TRUE
7913	36.068	14247000	145	130.5	413.969	0.921191	TRUE
7913	36.068	14247000	146	119.605	410.941	1.30548	TRUE
7913	36.068	14247000	147	119.578	402.242	1.68422	TRUE
7913	36.068	14247000	148	121.701	411.173	1.45224	TRUE
7913	36.068	14247000	149	116.9	401.382	1.20575	TRUE
7943	137.111	3747780	144	545.395	53.0116	3.17986	TRUE
7943	137.111	3747780	145	546.061	51.826	3.32273	TRUE
7943	137.111	3747780	146	544.288	50.0677	2.71825	TRUE
7943	137.111	3747780	147	543.992	52.4787	3.32053	TRUE
7943	137.111	3747780	148	536.667	49.6667	0.948869	TRUE
7944	61.9602	8293400	144	296.565	54.8043	2.81614	TRUE
7944	61.9602	8293400	145	298.967	54.5682	1.86226	TRUE
7944	61.9602	8293400	146	294.538	50.0329	1.86619	TRUE
7944	61.9602	8293400	147	294.119	47.4851	1.99356	TRUE
7944	61.9602	8293400	148	286.753	49.4474	2.42491	TRUE
7944	61.9602	8293400	149	285.733	54.0997	2.15954	TRUE
7944	61.9602	8293400	150	275.14	57.1703	5.42257	TRUE
7946	38.1494	13469700	144	440.526	68.1239	1.3195	TRUE
7946	38.1494	13469700	145	432.847	75.5082	2.12704	TRUE
7946	38.1494	13469700	146	434.178	71.4251	1.40852	TRUE
7946	38.1494	13469700	147	430.924	63.9897	1.46735	TRUE
7946	38.1494	13469700	148	422.579	66.382	1.15261	TRUE
7949	66.9653	7673550	144	80.1108	78.0938	4.09548	TRUE
7949	66.9653	7673550	145	75.8184	77.346	3.74978	TRUE
7949	66.9653	7673550	146	80.1094	77.2772	4.83815	TRUE
7949	66.9653	7673550	147	87.7573	82.3286	4.27362	TRUE
7949	66.9653	7673550	148	93.2946	86.4682	5.40369	TRUE
7949	66.9653	7673550	149	93.2319	85.7775	3.53394	TRUE
7949	66.9653	7673550	150	95.5815	78.5008	2.95812	TRUE
7949	66.9653	7673550	151	96.1341	76.3387	3.72533	TRUE
7949	66.9653	7673550	152	87.2421	77.5498	1.28272	TRUE
8092	64.1774	8006890	145	328.287	100.552	2.62925	TRUE
8092	64.1774	8006890	146	330.085	95.3144	2.59702	TRUE
8092	64.1774	8006890	147	320.176	94.8713	4.27362	TRUE
8092	64.1774	8006890	148	319.341	98.838	3.9612	TRUE
8092	64.1774	8006890	149	313.014	100.508	2.20821	TRUE
8092	64.1774	8006890	150	317.033	100.639	2.93202	TRUE
8098	184.44	2786060	145	120.023	119.954	1.97135	TRUE
8098	184.44	2786060	146	119.158	125.49	2.06228	TRUE
8098	184.44	2786060	147	118.357	128.429	1.02378	TRUE
8098	184.44	2786060	148	116.693	127.956	0.925196	TRUE
8098	184.44	2786060	149	113.224	125.796	1.60607	TRUE
8098	184.44	2786060	150	113.892	121.974	2.14421	TRUE
8098	184.44	2786060	151	112.412	123.572	2.64452	TRUE
8098	184.44	2786060	152	107.902	125.433	1.69075	TRUE
8189	48.1245	10677800	145	510.487	420.496	1.3195	TRUE
8189	48.1245	10677800	146	514.366	425.564	1.18104	TRUE
8189	48.1245	10677800	147	510.96	427.504	1.97135	TRUE
8189	48.1245	10677800	148	501.662	429.133	1.48479	TRUE
8189	48.1245	10677800	149	510.402	430.196	0.875902	TRUE
8192	88.2098	5825440	145	443.371	442.993	4.78577	TRUE
8192	88.2098	5825440	146	438.382	442.993	7.95172	TRUE
8192	88.2098	5825440	147	439.004	441.338	6.53004	TRUE
8192	88.2098	5825440	148	440.334	444.793	6.70651	TRUE
8192	88.2098	5825440	149	439.239	449.02	6.54288	TRUE
8192	88.2098	5825440	150	432.29	446.302	7.23476	TRUE
8192	88.2098	5825440	151	429.988	450.166	7.09367	TRUE
8192	88.2098	5825440	152	429.654	446.637	7.93242	TRUE
8192	88.2098	5825440	153	425.109	441.033	6.17494	TRUE
8192	88.2098	5825440	154	424.854	442.009	7.41461	TRUE
8192	88.2098	5825440	155	424.008	442.108	6.64363	TRUE
8192	88.2098	5825440	156	433.544	448.197	5.03858	TRUE
8199	52.6408	9761650	145	369.076	463.213	1.79604	TRUE
8199	52.6408	9761650	146	379.686	463.603	1.52147	TRUE
8199	52.6408	9761650	147	377.548	461.194	2.51682	TRUE
8199	52.6408	9761650	148	384.181	464.375	2.00639	TRUE
8199	52.6408	9761650	149	389.482	462.77	2.3199	TRUE
8199	52.6408	9761650	150	388.377	463.459	2.82134	TRUE
8199	52.6408	9761650	151	397.84	464.282	1.04872	TRUE
8200	99.8488	5146390	145	216.799	470.477	1.59919	TRUE
8200	99.8488	5146390	146	224.545	473.094	2.02278	TRUE
8200	99.8488	5146390	147	229.086	473.546	2.72363	TRUE
8200	99.8488	5146390	148	232.698	474.105	1.92045	TRUE
8200	99.8488	5146390	149	234.814	472.81	2.58855	TRUE
8205	82.4936	6229110	146	389.133	7.07275	1.7899	TRUE
8205	82.4936	6229110	147	379.731	8.79025	1.80623	TRUE
8205	82.4936	6229110	148	380.388	11.7939	2.40671	TRUE
8205	82.4936	6229110	149	381.928	8.37405	2.20489	TRUE
8205	82.4936	6229110	150	378.456	7.48284	2.17476	TRUE
8213	154.963	3316030	146	113.138	58.1377	1.01654	TRUE
8213	154.963	3316030	147	109.929	61.0408	1.70373	TRUE
8213	154.963	3316030	148	113.764	62.067	3.40858	TRUE
8213	154.963	3316030	149	113.628	58.436	0.968148	TRUE
8213	154.963	3316030	150	116.292	60.3767	2.10451	TRUE
8213	154.963	3316030	151	113.915	64.4499	1.80216	TRUE
8213	154.963	3316030	152	116.847	62.8958	2.71691	TRUE
8213	154.963	3316030	153	111.307	63.474	3.72042	TRUE
8235	92.2489	5570380	146	419.171	122.051	1.55256	TRUE
8235	92.2489	5570380	147	412.765	121.337	1.82242	TRUE
8235	92.2489	5570380	148	414.226	123.932	1.04519	TRUE
8235	92.2489	5570380	149	415.517	128.309	24.9732	TRUE
8235	92.2489	5570380	150	410.553	127.142	2.97046	TRUE
8235	92.2489	5570380	151	404.083	129.894	2.70204	TRUE
8258	42.978	11956400	146	611.489	192.994	1.1462	TRUE
8258	42.978	11956400	147	603.929	201.196	1.55492	TRUE
8258	42.978	11956400	148	611.383	205.332	2.48901	TRUE
8258	42.978	11956400	149	614.118	197.771	1.67766	TRUE
8258	42.978	11956400	150	612.23	200.784	2.79003	TRUE
8258	42.978	11956400	151	608.547	205.585	2.0605	TRUE
8281	63.7565	8059750	146	224.428	305.847	14.2764	TRUE
8281	63.7565	8059750	147	222.901	303.661	14.7254	TRUE
8281	63.7565	8059750	148	227.65	304.578	15.3981	TRUE
8281	63.7565	8059750	149	229.562	305.65	13.9852	TRUE
8281	63.7565	8059750	150	230.708	305.157	12.8004	TRUE
8281	63.7565	8059750	151	237.563	296.296	8.55296	TRUE
8281	63.7565	8059750	152	239.716	289.771	9.34301	TRUE
8281	63.7565	8059750	153	238.098	298.282	7.95539	TRUE
8292	129.511	3967710	146	355.721	329.91	2.89939	TRUE
8292	129.511	3967710	147	355.476	327.761	2.33093	TRUE
8292	129.511	3967710	148	354.473	334.069	2.68982	TRUE
8292	129.511	3967710	149	354.553	334.571	2.30564	TRUE
8292	129.511	3967710	150	350.86	339.811	1.46484	TRUE
8316	40.896	12565100	146	142.24	396.17	2.73303	TRUE
8316	40.896	12565100	147	140.982	391.281	4.47737	TRUE
8316	40.896	12565100	148	139.189	393.516	3.09237	TRUE
8316	40.896	12565100	149	127.42	393.274	1.71875	TRUE
8316	40.896	12565100	150	135.453	397.735	5.06749	TRUE
8321	64.5104	7965560	146	58.7559	400.002	1.25368	TRUE
8321	64.5104	7965560	147	60.6626	400.419	0.960484	TRUE
8321	64.5104	7965560	148	56.6037	411.692	1.85039	TRUE
8321	64.5104	7965560	149	59.1601	409.694	2.72901	TRUE
8321	64.5104	7965560	150	59.3848	413.098	2.63898	TRUE
8323	83.6578	6142420	146	24.9342	410.839	2.20821	TRUE
8323	83.6578	6142420	147	28.7062	408.521	3.08526	TRUE
8323	83.6578	6142420	148	28.7905	401.605	4.49285	TRUE
8323	83.6578	6142420	149	33.3991	405.944	3.32713	TRUE
8323	83.6578	6142420	150	29.4833	407.034	3.97869	TRUE
8341	45.8599	11205000	146	585.83	453.607	1.7463	TRUE
8341	45.8599	11205000	147	586.786	460.857	1.02378	TRUE
8341	45.8599	11205000	148	586.007	456.986	1.05223	TRUE
8341	45.8599	11205000	149	575.449	455.099	1.66448	TRUE
8341	45.8599	11205000	150	576.913	452.154	3.53704	TRUE
8341	45.8599	11205000	151	577.128	461.887	1.0129	TRUE
8344	94.767	5422360	146	480.026	464.635	1.07992	TRUE
8344	94.767	5422360	147	479.244	457.923	4.19248	TRUE
8344	94.767	5422360	148	480.553	456.085	2.27363	TRUE
8344	94.767	5422360	149	478.917	463.733	1.28844	TRUE
8344	94.767	5422360	150	482.96	460.293	2.79396	TRUE
8344	94.767	5422360	151	474.248	459.997	4.29239	TRUE
8344	94.767	5422360	152	473.153	460.664	3.76923	TRUE
8344	94.767	5422360	153	470.746	461.399	4.47003	TRUE
8344	94.767	5422360	154	472.78	461.864	3.62888	TRUE
8344	94.767	5422360	155	467.184	462.867	5.09552	TRUE
8344	94.767	5422360	156	466.538	463.334	4.31786	TRUE
8344	94.767	5422360	157	469.542	462.721	3.73806	TRUE
8344	94.767	5422360	158	471.764	457.945	3.06623	TRUE
8344	94.767	5422360	159	466.832	464.148	1.62879	TRUE
8348	199.577	2574750	147	306.801	7.8597	3.97042	TRUE
8348	199.577	2574750	148	302.48	7.98197	4.55263	TRUE
8348	199.577	2574750	149	300.983	10.89	4.89743	TRUE
8348	199.577	2574750	150	296.32	10.5296	4.58621	TRUE
8348	199.577	2574750	151	292.718	9.95853	4.13101	TRUE
8348	199.577	2574750	152	296.161	10.9602	4.018	TRUE
8348	199.577	2574750	153	295.537	7.86139	3.81549	TRUE
8348	199.577	2574750	154	298.062	8.23964	3.06623	TRUE
8355	109.729	4683020	147	411.513	29.9547	2.68982	TRUE
8355	109.729	4683020	148	411.861	35.6885	1.92998	TRUE
8355	109.729	4683020	149	412.081	32.9036	1.6864	TRUE
8355	109.729	4683020	150	409.882	34.3717	1.68204	TRUE
8355	109.729	4683020	151	410.625	29.5348	2.15954	TRUE
8355	109.729	4683020	152	408.429	26.7628	1.07992	TRUE
8355	109.729	4683020	153	416.068	27.6731	2.83428	TRUE
8377	63.7074	8065960	147	286.588	106.851	4.91901	TRUE
8377	63.7074	8065960	148	283.933	102.327	3.3946	TRUE
8377	63.7074	8065960	149	283.829	95.8658	4.10617	TRUE
8377	63.7074	8065960	150	277.143	91.4726	3.66098	TRUE
8377	63.7074	8065960	151	275.519	94.9282	4.64163	TRUE
8377	63.7074	8065960	152	269.702	99.4375	3.81454	TRUE
8393	49.728	10333400	147	214.717	200.914	13.3002	TRUE
8393	49.728	10333400	148	218.197	193.496	11.5109	TRUE
8393	49.728	10333400	149	220.149	196.608	13.0615	TRUE
8393	49.728	10333400	150	214.587	187.955	12.2731	TRUE
8393	49.728	10333400	151	218.366	186.32	12.2829	TRUE
8405	50.8336	10108700	147	89.8884	222.094	6.62162	TRUE
8405	50.8336	10108700	148	98.0548	223.194	3.79532	TRUE
8405	50.8336	10108700	149	92.3101	227.068	6.854	TRUE
8405	50.8336	10108700	150	95.6712	226.348	5.97361	TRUE
8405	50.8336	10108700	151	91.5717	218.605	5.15325	TRUE
8406	49.604	10359300	147	284.307	220.249	2.26879	TRUE
8406	49.604	10359300	148	281.568	219.363	1.09687	TRUE
8406	49.604	10359300	149	274.629	221.953	7.64097	TRUE
8406	49.604	10359300	150	278.969	223.767	7.02959	TRUE
8406	49.604	10359300	151	274.147	213.8	6.48742	TRUE
8475	57.5466	8929480	148	524.396	31.2924	4.48634	TRUE
8475	57.5466	8929480	149	532.128	28.0896	6.60396	TRUE
8475	57.5466	8929480	150	537.877	32.4932	2.32621	TRUE
8475	57.5466	8929480	151	530.591	24.9249	2.60968	TRUE
8475	57.5466	8929480	152	529.9	28.4941	4.328	TRUE
8475	57.5466	8929480	153	532.343	26.3025	5.32266	TRUE
8475	57.5466	8929480	154	529.072	29.7542	4.65263	TRUE
8475	57.5466	8929480	155	529.601	24.034	6.40874	TRUE
8475	57.5466	8929480	156	530.439	26.354	5.7779	TRUE
8475	57.5466	8929480	157	539.179	22.982	2.51536	TRUE
8505	88.7855	5787670	148	628.106	135.758	0.994502	TRUE
8505	88.7855	5787670	149	631.127	132.078	1.50691	TRUE
8505	88.7855	5787670	150	625.315	138.481	0.900891	TRUE
8505	88.7855	5787670	151	628.004	138.992	1.3954	TRUE
8505	88.7855	5787670	152	626.994	135.446	1.5263	TRUE
8514	30.2264	17000400	148	355.831	159.581	0.964324	TRUE
8514	30.2264	17000400	149	359.054	166.815	4.44626	TRUE
8514	30.2264	17000400	150	351.016	174.151	2.27685	TRUE
8514	30.2264	17000400	151	350.138	163.688	2.07822	TRUE
8514	30.2264	17000400	152	350.888	172.1	3.97594	TRUE
8514	30.2264	17000400	153	350.124	163.673	4.62349	TRUE
8537	38.8937	13211900	148	244.435	264.757	3.93714	TRUE
8537	38.8937	13211900	149	239.228	264.446	10.6262	TRUE
8537	38.8937	13211900	150	237.429	268.943	3.48916	TRUE
8537	38.8937	13211900	151	248.473	268.831	4.09012	TRUE
8537	38.8937	13211900	152	249.117	263.089	1.02738	TRUE
8537	38.8937	13211900	153	239.498	257.266	10.7328	TRUE
8557	60.5533	8486100	148	313.823	349.879	1.73998	TRUE
8557	60.5533	8486100	149	304.032	353.705	5.48218	TRUE
8557	60.5533	8486100	150	310.531	351.329	7.45534	TRUE
8557	60.5533	8486100	151	313.426	350.225	13.1483	TRUE
8557	60.5533	8486100	152	312.948	348.155	4.76205	TRUE
8576	103.591	4960470	148	458.553	400.707	2.34815	TRUE
8576	103.591	4960470	149	458.602	392.954	2.29449	TRUE
8576	103.591	4960470	150	457.789	393.693	1.62653	TRUE
8576	103.591	4960470	151	456.105	392.225	4.90711	TRUE
8576	103.591	4960470	152	458.315	398.322	3.03504	TRUE
8576	103.591	4960470	153	456.24	394.883	2.52263	TRUE
8576	103.591	4960470	154	458.574	398.233	3.01691	TRUE
8576	103.591	4960470	155	453.439	397.384	2.82782	TRUE
8576	103.591	4960470	156	450.045	392.911	2.34971	TRUE
8580	79.0475	6500660	148	423.311	418.478	4.76282	TRUE
8580	79.0475	6500660	149	432.054	418.473	2.45941	TRUE
8580	79.0475	6500660	150	430.489	419.885	3.11946	TRUE
8580	79.0475	6500660	151	432.936	415.9	5.6151	TRUE
8580	79.0475	6500660	152	427.576	415.449	3.26499	TRUE
8595	77.6893	6614310	149	186.524	9.6672	2.1425	TRUE
8595	77.6893	6614310	150	181.803	8.94607	2.01005	TRUE
8595	77.6893	6614310	151	183.581	14.8523	3.46497	TRUE
8595	77.6893	6614310	152	188.872	9.03041	2.28328	TRUE
8595	77.6893	6614310	153	188.215	5.81376	2.09753	TRUE
8603	128.915	3986040	149	220.089	37.214	2.0009	TRUE
8603	128.915	3986040	150	215.643	44.7222	1.43952	TRUE
8603	128.915	3986040	151	214.863	47.3799	2.17476	TRUE
8603	128.915	3986040	152	214.751	42.7688	1.80216	TRUE
8603	128.915	3986040	153	215.171	40.1493	3.20735	TRUE
8603	128.915	3986040	154	213.336	41.8355	2.82911	TRUE
8603	128.915	3986040	155	214.757	44.4007	2.43696	TRUE
8690	56.5337	9089470	149	165.677	372.75	3.14748	TRUE
8690	56.5337	9089470	150	169.135	375.446	2.50661	TRUE
8690	56.5337	9089470	151	165.134	375.919	2.29768	TRUE
8690	56.5337	9089470	152	169.721	380.116	2.17813	TRUE
8690	56.5337	9089470	153	169.353	385.877	4.04519	TRUE
8690	56.5337	9089470	154	168.92	394.672	2.62786	TRUE
8690	56.5337	9089470	155	177.478	391.285	2.23789	TRUE
8690	56.5337	9089470	156	174.368	386.693	1.70588	TRUE
8690	56.5337	9089470	157	177.932	395.04	2.38838	TRUE
8692	32.8874	15624900	149	96.9034	379.403	4.23152	TRUE
8692	32.8874	15624900	150	106.534	374.67	1.2389	TRUE
8692	32.8874	15624900	151	95.1087	376.363	5.15537	TRUE
8692	32.8874	15624900	152	93.7775	383.747	1.29982	TRUE
8692	32.8874	15624900	153	94.0712	374.067	4.7096	TRUE
8692	32.8874	15624900	154	95.6712	374.393	6.09521	TRUE
8692	32.8874	15624900	155	89.4815	373.315	0.900891	TRUE
8692	32.8874	15624900	156	98.9697	368.81	4.66361	TRUE
8693	41.782	12298600	149	555.16	389.059	4.87575	TRUE
8693	41.782	12298600	150	565.013	387.448	4.55503	TRUE
8693	41.782	12298600	151	565.051	389.984	3.74393	TRUE
8693	41.782	12298600	152	573.831	390.232	0.975752	TRUE
8693	41.782	12298600	153	566.794	388.98	1.96203	TRUE
8693	41.782	12298600	154	559.766	383.791	4.30684	TRUE
8698	83.5415	6150970	149	244.191	400.694	1.56435	TRUE
8698	83.5415	6150970	150	242.031	404.624	2.02821	TRUE
8698	83.5415	6150970	151	232.357	403.916	1.54544	TRUE
8698	83.5415	6150970	152	228.591	408.701	1.51178	TRUE
8698	83.5415	6150970	153	231.029	405.177	2.15444	TRUE
8698	83.5415	6150970	154	231.282	403.906	3.65799	TRUE
8698	83.5415	6150970	155	232.47	412.228	3.10418	TRUE
8698	83.5415	6150970	156	230.935	413.058	1.47235	TRUE
8698	83.5415	6150970	157	231.164	416.956	2.52843	TRUE
8704	160.258	3206470	149	166.928	425.124	2.47869	TRUE
8704	160.258	3206470	150	163.331	424.231	1.22394	TRUE
8704	160.258	3206470	151	163.288	426.816	2.08877	TRUE
8704	160.258	3206470	152	163.653	423.09	3.86026	TRUE
8704	160.258	3206470	153	162.415	422.777	2.79789	TRUE
8704	160.258	3206470	154	163.428	416.343	6.93814	TRUE
8708	53.9398	9526570	149	507.588	453.682	5.02406	TRUE
8708	53.9398	9526570	150	513.926	463.402	1.40329	TRUE
8708	53.9398	9526570	151	508.71	457.284	4.29665	TRUE
8708	53.9398	9526570	152	508.04	454.819	3.73708	TRUE
8708	53.9398	9526570	153	504.145	454.668	5.2917	TRUE
8708	53.9398	9526570	154	502.103	453.313	4.22634	TRUE
8708	53.9398	9526570	155	502.586	457.324	4.46839	TRUE
8708	53.9398	9526570	156	505.607	453.256	3.70071	TRUE
8708	53.9398	9526570	157	494.811	451.783	0.892641	TRUE
8709	44.9126	11441400	149	546.674	453.995	2.64314	TRUE
8709	44.9126	11441400	150	553.856	459.052	1.41634	TRUE
8709	44.9126	11441400	151	542.599	458.041	2.55293	TRUE
8709	44.9126	11441400	152	546.874	457.696	2.33564	TRUE
[truncated: 19,585 more rows]
