# Supplementary material for: P-selectin-targeted nanocarriers induce active crossing of the blood–brain barrier via caveolin-1-dependent transcytosis
Source: Nat Mater. 2023 Mar 2;22(3):391–9. doi: 10.1038/s41563-023-01481-9 (PMC9981459; doi:10.1038/s41563-023-01481-9)
Supplement: Source Data Extended Data Fig. 5 — Statistical Source Data for Extended Data Fig. 5. [file 41563_2023_1481_MOESM26_ESM.xlsx]

## Sheet: Ext. Data Fig. 5a
Time	Size (d. nm)	Size (d. nm)	Size (d. nm)
3	64.34	63.58	69.02
6	65.31	59.98	73.31
9	61.27	61.48	48.44
12	61.29	59.48	78.06
15	78.25	62.55	73.27
18	60.95	60.19	70.83
21	74.52	59.75	60.86
24	50.57	64.79	53.54
27	70.05	36.02	62.27
30	61.1	56.39	70.21
33	52.63	56.04	54.82
36	69.42	52.09	69.89
39	60.65	69.89	59.28
42	67.73	73.26	64.38
45	57.05	59.31	55.42
48	60.96	62.48	59.87
51	62.54	60.81	69.48
54	46.35	68.3	62.75
57	68.09	59.07	50.96
60	47.03	48.97	69.72

## Sheet: Ext. Data Fig. 5b
time (hrs)	0	1	2	4	12	24
FiVis size (d. nm)	92	83	106	103.3	193.2	148.1
	80	74	82	88.59	173.7	207.8
	68	70	63	106.1	195.3	6.291

## Sheet: Ext. Data Fig. 5c
Time (hours)	0	1	2	4	12
% vismodegib release from nanoparticles	-4.72	39.38	54.84	70.4	83.83
	1.95	45.69	57.74	60.14	80.99
	2.77	32.96	65.57	63.17	83.73

## Sheet: Ext. Data Fig. 5d
time (hrs)	0	24	48	96	168
FiVis size (d. nm)	85	84	83	81	92
	77	75	74	75	80
	68	70	70	68	68

## Sheet: Ext. Data Fig. 5e_1
Average Size (d. nm)
88.2
78.3
86.8
62.9
87.5
81.3
89.7
77.9
68.9
68.4

## Sheet: Ext. Data Fig. 5e_2
Average Size (d. nm)
0.122
0.187
0.145
0.16
0.151
0.128
0.123
0.132
0.141
0.17

## Sheet: Ext. Data Fig. 5e_3
% Change Concentration
-7.71
1.11
-4.91
-8.55
-9.52
-4.18
2.97
-4.21
-1.45
5.83
