# Supplementary material for: P-selectin-targeted nanocarriers induce active crossing of the blood–brain barrier via caveolin-1-dependent transcytosis
Source: Nat Mater. 2023 Mar 2;22(3):391–9. doi: 10.1038/s41563-023-01481-9 (PMC9981459; doi:10.1038/s41563-023-01481-9)
Supplement: Source Data Extended Data Fig. 6 — Statistical Source Data for Extended Data Fig. 6. [file 41563_2023_1481_MOESM27_ESM.xlsx]

## Sheet: Ext. Data Fig. 6a_DexVis DLS
Diameter (d. nm)	Batch 1	Batch 2	Batch 3
0	0	0	0
3	0	0	0
6	0	0	0
9	0	0	0
12	0	0	0
15	0	0	0
18	0	0	0
21	0	0	0
24	0	0	0
27	0	0	0
30	0	0	0
33	0	0	0
36	0	0	0
39	0	0	0
42	0	0	0
45	0	0	0
48	0	0	0
51	0	0	0
54	0	0	0
57	0	0	0
60	0	0	0
63	0	0	0
66	0	0	0
69	0	0	0
72	0	0	0
75	0	0	0
78	0	0	0
81	0	0	0
84	0	0	0
87	0	0	0
90	0	0	0
93	0	0	0
96	0	0	0
99	0	0	0.7
102	3.4	0.2	5.9
105	12.2	4.2	15.2
108	19.5	13.4	20.7
111	19.9	19.9	19.1
114	15.9	19.3	14.2
117	11	15	9.4
120	7.2	10.5	5.9
123	4.6	7.1	3.7
126	3	4.7	2.4
129	1.8	2.9	1.4
132	1	1.6	0.8
135	0.5	0.8	0.4
138	0.2	0.3	0.2
141	0.1	0.1	0.1
144	0	0	0
147	0	0	0
150	0	0	0
153	0	0	0
156	0	0	0
159	0	0	0
162	0	0	0
165	0	0	0
168	0	0	0
171	0	0	0
174	0	0	0
177	0	0	0
180	0	0	0
183	0	0	0
186	0	0	0
189	0	0	0
192	0	0	0
195	0	0	0
198	0	0	0

## Sheet: Ext. Data Fig. 6b_1_Standard Cu
Vismodegib Concentration	AUC
0.03125	189.467
0.0625	368.64
0.125	729.69
0.25	1447.79
0.5	2895.37
1	5492.37

## Sheet: Ext. Data Fig. 6b_2_FiVis HPLC 
	Vismodegib Concentration (mg/mL)	AUC
FiVis	0.739132	4110.7
FiVis	0.771234	4286.97
FiVis	0.659023	3670.83
FiVis	0.662205	3688.3

## Sheet: Ext. Data Fig. 6b_2_DexVis HPLC
	Vismodegib Concentration (mg/mL)	AUC
DexVis	0.641321	3573.62
DexVis	0.692931	3857.01
DexVis	0.635693	3542.72
DexVis	0.617926	3445.17

## Sheet: Ext. Data Fig. 6c_encapsulation
	FiVis	DexVis
encapsulation efficiency (%)	69.2931	77.1234
	63.5693	65.9023
	61.7926	66.2205

## Sheet: Ext. Data Fig. 6d_Drug release_
Time (hrs)	FiVis			DexVis
0	-4.72	1.95	2.77	8.79092	-7.19474	-3.01163
1	39.38	45.69	32.96	44.3552	38.3152	49.1568
2	54.84	57.74	65.57	39.5754	41.5469	54.3279
4	70.4	60.14	63.17	76.6898	80.1151	80.1214
12	83.83	80.99	83.73	86.0598	81.6435	89.1417
