# Supplementary material for: P-selectin-targeted nanocarriers induce active crossing of the blood–brain barrier via caveolin-1-dependent transcytosis
Source: Nat Mater. 2023 Mar 2;22(3):391–9. doi: 10.1038/s41563-023-01481-9 (PMC9981459; doi:10.1038/s41563-023-01481-9)
Supplement: Source Data Extended Data Fig. 7 — Statistical Source Data for Extended Data Fig. 7. [file 41563_2023_1481_MOESM28_ESM.xlsx]

## Sheet: Ext. Data Fig. 7a_SELP in tumor
SELP -/- SHH-MB + 0.25 Gy XRT	SELP -/- SHH-MB + 0.25 Gy XRT	SELP -/- SHH-MB + 0.25 Gy XRT	SHH-MB non-irradiated	SHH-MB non-irradiated	SHH-MB non-irradiated	SHH-MB + 0.25 Gy XRT	SHH-MB + 0.25 Gy XRT	SHH-MB + 0.25 Gy XRT	SHH-MB + 1 Gy XRT	SHH-MB + 1 Gy XRT	SHH-MB + 1 Gy XRT	SHH-MB + 2 Gy XRT	SHH-MB + 2 Gy XRT	SHH-MB + 2 Gy XRT
0	0	0	0.4085	3.1321	2.8597	4.2384	5.298	4.3709	5.075	8.208	10.177	6.2377	6.8262	7.0616

## Sheet: Ext. Data Fig.7b_NP fluor tumor
SELP NULL + 0.25 Gy XRT	SELP NULL + 0.25 Gy XRT	SELP NULL + 0.25 Gy XRT	No XRT	No XRT	No XRT	0.25 Gy XRT	0.25 Gy XRT	0.25 Gy XRT	1 Gy XRT	1 Gy XRT	1 Gy XRT	2 Gy XRT	2 Gy XRT	2 Gy XRT
61.0325	19.4888	3	88.6193	22.4346	3	166.75	33.1314	3	232.441	23.6157	3	201.3	67.1	3

## Sheet: Ext. Data Fig. 7c_combined plot
	SELP Expression	SELP Expression	SELP Expression	Fluorescence in Tumor	Fluorescence in Tumor	Fluorescence in Tumor
0.25 Gy SELP -/- SHH-MB	0	0	3	61.03	19.49	3
No XRT	2.13	0.71	3	88.62	22.43	3
0.25 Gy	4.64	0.27	3	166.75	33.13	3
1 Gy XRT	7.82	1.21	3	232.44	23.62	3
2 Gy XRT	6.71	0.2	3	201.3	38	3

## Sheet: Ext. Data Fig.7d_linear regress
	SELP Expression in Tumor	mean NP Fluorescence in Tumor	NP Fluorescence in Tumor (SD)	NP Fluorescence in Tumor (n=3)
	x	y
SELP -/-SHH-MB + 0.25 Gy XRT	0	61.03	19.49	3
SHH-MB non-irradiated	2.13	88.62	22.43	3
SHH-MB + 0.25 Gy XRT	4.64	166.75	33.13	3
SHH-MB + 1 Gy XRT	7.82	232.44	23.62	3
SHH-MB + 2 Gy XRT	6.71	201.3	67.08	3
