# Supplementary material for: P-selectin-targeted nanocarriers induce active crossing of the blood–brain barrier via caveolin-1-dependent transcytosis
Source: Nat Mater. 2023 Mar 2;22(3):391–9. doi: 10.1038/s41563-023-01481-9 (PMC9981459; doi:10.1038/s41563-023-01481-9)
Supplement: Source Data Extended Data Fig. 8 — Statistical Source Data for Extended Data Fig. 8. [file 41563_2023_1481_MOESM29_ESM.xlsx]

## Sheet: Ext  Data Fig  8b_BioD in all t
mean fluorescence intensity per tissue area		NP only			XRT + NP
	Brain	96000000	120000000	52000000	153000000	158000000	218000000
	Heart	516000000	242000000	95621000	583000000	426000000	339000000
	Lung	969000000	480000000	220000000	829000000	545000000	1050000000
	Liver	688000000	361000000	229000000	618000000	362000000	323000000
	Kidney	668000000	390000000	240000000	868000000	311000000	378000000
	Spleen	130000000	112000000	59316000	341000000	127000000	69400000
