# Supplementary material for: P-selectin-targeted nanocarriers induce active crossing of the blood–brain barrier via caveolin-1-dependent transcytosis
Source: Nat Mater. 2023 Mar 2;22(3):391–9. doi: 10.1038/s41563-023-01481-9 (PMC9981459; doi:10.1038/s41563-023-01481-9)
Supplement: Source Data Extended Data Fig. 9 — Statistical Source Data for Extended Data Fig. 9. [file 41563_2023_1481_MOESM30_ESM.xlsx]

## Sheet: Ext. Data Fig. 9b_stacked graph
mean fluorescence intensity per tissue area		Forebrain	Forebrain	Forebrain	Cerebellum	Cerebellum	Cerebellum
	FiVis NP	37731500	50830000	20630300	58768500	79170000	32132600
	XRT _x000D_+_x000D_FiVis NP	46512000	48042000	66402000	105000000	108958000	150598000

## Sheet: Ext. Data Fig. 9c_FB CB split w
	NP only			XRT + NP
Forebrain	37731500	50830000	20630300	46512000	48042000	66402000
Cerebellum_x000D_ (tumor)	58768500	79170000	32132600	105000000	108958000	150598000
