# Supplementary material for: P-selectin-targeted nanocarriers induce active crossing of the blood–brain barrier via caveolin-1-dependent transcytosis
Source: Nat Mater. 2023 Mar 2;22(3):391–9. doi: 10.1038/s41563-023-01481-9 (PMC9981459; doi:10.1038/s41563-023-01481-9)
Supplement: Source Data Extended Data Fig. 10 — Statistical Source Data for Extended Data Fig. 10. [file 41563_2023_1481_MOESM31_ESM.xlsx]

## Sheet: Ext  Data Fig  _10_
Relative fluorescence intesnsity per tissue area		Cerebellum (Tumor)			Forebrain (Normal)
	10 mg/kg FiVis	3131.23	2830.25	2980.74	2136.63	2357.13	2246.88
	0.25 Gy + 10 mg/kg FiVis	5266.72	6134.46	4661.69	1331.44	1797.94	1379.88
	0.25 Gy + 20 mg/kg FiVis	6290.17	9988.58	7133.89	2907.82	2784.77	2440.89
